# Supplementary material for: Mortality Pattern of Poecilus cupreus Beetles after Repeated Topical Exposure to Insecticide—Stochastic Death or Individual Tolerance?
Source: Environ Sci Technol. 2024 Jan 22;58(4):1854–64. doi: 10.1021/acs.est.3c08031 (PMC10832044; doi:10.1021/acs.est.3c08031)
Supplement: Supplementary file 2 — es3c08031_si_002.xlsx [file es3c08031_si_002.xlsx]

## Sheet: Oilseed rape - jointly
Test box No.	Treatment(1)	Treatment(2)	Treatment(3)	Habitat type	Date and time of spray(1)	Knock down time(1)	Death time(1)	End date of first period	Life time (days) to knock down or death(1)	Census(1)	Date and time of spray(2)	Knock down time(2)	Death time(2)	End date of second period	Life time (days) to knock down or death(2)	Census knock down(2)	Date and time of spray(3)	Knock down time(3)	Death time(3)	End date of third period	Life time (days) knock down (3)	Census(3)	Remarks
1	None	N/D	N/D	Oilseed rape	2018-08-21 09:30:00			2018-09-18 09:30:00	28	1
2	None	N/D	N/D	Oilseed rape	2018-08-21 09:30:00			2018-09-18 09:30:00	28	1
3	None	N/D	N/D	Oilseed rape	2018-08-21 09:30:00		2018-09-16 16:00:00	2018-09-18 09:30:00	26.2708	0
4	None	N/D	N/D	Oilseed rape	2018-08-21 09:30:00			2018-09-18 09:30:00	28	1
5	None	N/D	N/D	Oilseed rape	2018-08-21 09:30:00			2018-09-18 09:30:00	28	1
6	None	N/D	N/D	Oilseed rape	2018-08-21 09:30:00			2018-09-18 09:30:00	28	1
7	None	N/D	N/D	Oilseed rape	2018-08-21 09:30:00			2018-09-18 09:30:00	28	1
8	None	N/D	N/D	Oilseed rape	2018-08-21 09:30:00			2018-09-18 09:30:00	28	1
9	None	N/D	N/D	Oilseed rape	2018-08-21 09:30:00			2018-09-18 09:30:00	28	1
10	None	N/D	N/D	Oilseed rape	2018-08-21 09:30:00			2018-09-18 09:30:00	28	1
11	None	N/D	N/D	Oilseed rape	2018-08-21 09:30:00			2018-09-18 09:30:00	28	1
12	None	N/D	N/D	Oilseed rape	2018-08-21 09:30:00			2018-09-18 09:30:00	28	1
13	None	N/D	N/D	Oilseed rape	2018-08-21 09:30:00			2018-09-18 09:30:00	28	1
14	None	N/D	N/D	Oilseed rape	2018-08-21 09:30:00			2018-09-18 09:30:00	28	1
15	None	N/D	N/D	Oilseed rape	2018-08-21 09:30:00			2018-09-18 09:30:00	28	1
16	None	N/D	N/D	Oilseed rape	2018-08-21 09:30:00			2018-09-18 09:30:00	28	1
17	None	N/D	N/D	Oilseed rape	2018-08-21 09:30:00		2018-08-29 16:00:00		8.27083	0
18	None	N/D	N/D	Oilseed rape	2018-08-21 09:30:00			2018-09-18 09:30:00	28	1
19	None	N/D	N/D	Oilseed rape	2018-08-21 09:30:00			2018-09-18 09:30:00	28	1
20	None	N/D	N/D	Oilseed rape	2018-08-21 09:30:00			2018-09-18 09:30:00	28	1
21	None	N/D	N/D	Oilseed rape	2018-08-21 09:30:00			2018-09-18 09:30:00	28	1
22	None	N/D	N/D	Oilseed rape	2018-08-21 09:30:00			2018-09-18 09:30:00	28	1
23	None	N/D	N/D	Oilseed rape	2018-08-21 09:30:00			2018-09-18 09:30:00	28	1
24	None	N/D	N/D	Oilseed rape	2018-08-21 09:30:00			2018-09-18 09:30:00	28	1
25	None	N/D	N/D	Oilseed rape	2018-08-21 09:30:00			2018-09-18 09:30:00	28	1
26	None	N/D	N/D	Oilseed rape	2018-08-21 09:30:00			2018-09-18 09:30:00	28	1
27	None	N/D	N/D	Oilseed rape	2018-08-21 09:30:00			2018-09-18 09:30:00	28	1
28	None	N/D	N/D	Oilseed rape	2018-08-21 09:30:00			2018-09-18 09:30:00	28	1
29	None	N/D	N/D	Oilseed rape	2018-08-21 09:30:00			2018-09-18 09:30:00	28	1
30	None	N/D	N/D	Oilseed rape	2018-08-21 09:30:00		2018-09-16 16:00:00		26.2708	0
31	None	N/D	N/D	Oilseed rape	2018-08-21 09:30:00			2018-09-18 09:30:00	28	1
32	None	N/D	N/D	Oilseed rape	2018-08-21 09:30:00			2018-09-18 09:30:00	28	1
33	None	N/D	N/D	Oilseed rape	2018-08-21 09:30:00			2018-09-18 09:30:00	28	1
34	None	N/D	N/D	Oilseed rape	2018-08-21 09:30:00			2018-09-18 09:30:00	28	1
35	None	N/D	N/D	Oilseed rape	2018-08-21 09:30:00		2018-08-29 16:00:00		8.27083	0
36	None	N/D	N/D	Oilseed rape	2018-08-21 09:30:00			2018-09-18 09:30:00	28	1
37	None	N/D	N/D	Oilseed rape	2018-08-21 09:30:00			2018-09-18 09:30:00	28	1
38	None	N/D	N/D	Oilseed rape	2018-08-21 09:30:00			2018-09-18 09:30:00	28	1
39	None	N/D	N/D	Oilseed rape	2018-08-21 09:30:00			2018-09-18 09:30:00	28	1
40	None	N/D	N/D	Oilseed rape	2018-08-21 09:30:00			2018-09-18 09:30:00	28	1
41	Acetone	N/D	N/D	Oilseed rape	2018-08-21 09:30:00			2018-09-18 09:30:00	28	1
42	Acetone	N/D	N/D	Oilseed rape	2018-08-21 09:30:00			2018-09-18 09:30:00	28	1
43	Acetone	N/D	N/D	Oilseed rape	2018-08-21 09:30:00		2018-09-01 16:00:00		11.2708	0
44	Acetone	N/D	N/D	Oilseed rape	2018-08-21 09:30:00			2018-09-18 09:30:00	28	1
45	Acetone	N/D	N/D	Oilseed rape	2018-08-21 09:30:00			2018-09-18 09:30:00	28	1
46	Acetone	N/D	N/D	Oilseed rape	2018-08-21 09:30:00			2018-09-18 09:30:00	28	1
47	Acetone	N/D	N/D	Oilseed rape	2018-08-21 09:30:00			2018-09-18 09:30:00	28	1
48	Acetone	N/D	N/D	Oilseed rape	2018-08-21 09:30:00			2018-09-18 09:30:00	28	1
49	Acetone	N/D	N/D	Oilseed rape	2018-08-21 09:30:00			2018-09-18 09:30:00	28	1
50	Acetone	N/D	N/D	Oilseed rape	2018-08-21 09:30:00			2018-09-18 09:30:00	28	1
51	Acetone	N/D	N/D	Oilseed rape	2018-08-21 09:30:00		2018-09-01 16:00:00		11.2708	0
52	Acetone	N/D	N/D	Oilseed rape	2018-08-21 09:30:00		2018-09-11 16:00:00		21.2708	0
53	Acetone	N/D	N/D	Oilseed rape	2018-08-21 09:30:00			2018-09-18 09:30:00	28	1
54	Acetone	N/D	N/D	Oilseed rape	2018-08-21 09:30:00			2018-09-18 09:30:00	28	1
55	Acetone	N/D	N/D	Oilseed rape	2018-08-21 09:30:00			2018-09-18 09:30:00	28	1
56	Acetone	N/D	N/D	Oilseed rape	2018-08-21 09:30:00			2018-09-18 09:30:00	28	1
57	Acetone	N/D	N/D	Oilseed rape	2018-08-21 09:30:00			2018-09-18 09:30:00	28	1
58	Acetone	N/D	N/D	Oilseed rape	2018-08-21 09:30:00			2018-09-18 09:30:00	28	1
59	Acetone	N/D	N/D	Oilseed rape	2018-08-21 09:30:00			2018-09-18 09:30:00	28	1
60	Acetone	N/D	N/D	Oilseed rape	2018-08-21 09:30:00			2018-09-18 09:30:00	28	1
61	Acetone	N/D	N/D	Oilseed rape	2018-08-21 09:30:00			2018-09-18 09:30:00	28	1
62	Acetone	N/D	N/D	Oilseed rape	2018-08-21 09:30:00			2018-09-18 09:30:00	28	1
63	Acetone	N/D	N/D	Oilseed rape	2018-08-21 09:30:00			2018-09-18 09:30:00	28	1
64	Acetone	N/D	N/D	Oilseed rape	2018-08-21 09:30:00			2018-09-18 09:30:00	28	1
65	Acetone	N/D	N/D	Oilseed rape	2018-08-21 09:30:00			2018-09-18 09:30:00	28	1
66	Acetone	N/D	N/D	Oilseed rape	2018-08-21 09:30:00			2018-09-18 09:30:00	28	1
67	Acetone	N/D	N/D	Oilseed rape	2018-08-21 09:30:00			2018-09-18 09:30:00	28	1
68	Acetone	N/D	N/D	Oilseed rape	2018-08-21 09:30:00			2018-09-18 09:30:00	28	1
69	Acetone	N/D	N/D	Oilseed rape	2018-08-21 09:30:00			2018-09-18 09:30:00	28	1
70	Acetone	N/D	N/D	Oilseed rape	2018-08-21 09:30:00		2018-09-02 16:00:00		12.2708	0
71	Acetone	N/D	N/D	Oilseed rape	2018-08-21 09:30:00			2018-09-18 09:30:00	28	1
72	Acetone	N/D	N/D	Oilseed rape	2018-08-21 09:30:00		2018-09-16 16:00:00		26.2708	0
73	Acetone	N/D	N/D	Oilseed rape	2018-08-21 09:30:00			2018-09-18 09:30:00	28	1
74	Acetone	N/D	N/D	Oilseed rape	2018-08-21 09:30:00			2018-09-18 09:30:00	28	1
75	Acetone	N/D	N/D	Oilseed rape	2018-08-21 09:30:00			2018-09-18 09:30:00	28	1
76	Acetone	N/D	N/D	Oilseed rape	2018-08-21 09:30:00			2018-09-18 09:30:00	28	1
77	Acetone	N/D	N/D	Oilseed rape	2018-08-21 09:30:00			2018-09-18 09:30:00	28	1
78	Acetone	N/D	N/D	Oilseed rape	2018-08-21 09:30:00			2018-09-18 09:30:00	28	1
79	Acetone	N/D	N/D	Oilseed rape	2018-08-21 09:30:00			2018-09-18 09:30:00	28	1
80	Acetone	N/D	N/D	Oilseed rape	2018-08-21 09:30:00			2018-09-18 09:30:00	28	1
81	0.3x FD	Acetone	N/D	Oilseed rape	2018-08-21 09:30:00			2018-09-18 09:30:00	28	1	2018-09-18 09:30:00			2018-10-24 08:30:00	35.9583	1
82	0.3x FD	Acetone	N/D	Oilseed rape	2018-08-21 09:30:00			2018-09-18 09:30:00	28	1	2018-09-18 09:30:00			2018-10-24 08:30:00	35.9583	1
83	0.3x FD	0.3x FD	0.3x FD	Oilseed rape	2018-08-21 09:30:00			2018-09-18 09:30:00	28	1	2018-09-18 09:30:00			2018-10-24 08:30:00	35.9583	1	2018-10-24 08:30:00			2018-11-18 16:00:00	25.3125	1
84	0.3x FD	N/D	N/D	Oilseed rape	2018-08-21 09:30:00		2018-09-08 16:00:00		18.2708	0
85	0.3x FD	N/D	N/D	Oilseed rape	2018-08-21 09:30:00		2018-09-10 16:00:00		20.2708	0
86	0.3x FD	0.3x FD	Acetone	Oilseed rape	2018-08-21 09:30:00			2018-09-18 09:30:00	28	1	2018-09-18 09:30:00			2018-10-24 08:30:00	35.9583	1	2018-10-24 08:29:59			2018-11-18 16:00:00	25.3125	1
87	0.3x FD	0.3x FD	Acetone	Oilseed rape	2018-08-21 09:30:00			2018-09-18 09:30:00	28	1	2018-09-18 09:30:00			2018-10-24 08:30:00	35.9583	1	2018-10-24 08:29:59			2018-11-18 16:00:00	25.3125	1
88	0.3x FD	N/D	N/D	Oilseed rape	2018-08-21 09:30:00		2018-09-17 16:00:00		27.2708	0
89	0.3x FD	Acetone	N/D	Oilseed rape	2018-08-21 09:30:00			2018-09-18 09:30:00	28	1	2018-09-18 09:30:00			2018-10-24 08:30:00	35.9583	1
90	0.3x FD	N/D	N/D	Oilseed rape	2018-08-21 09:30:00		2018-08-29 16:00:00		8.27083	0
91	0.3x FD	Acetone	N/D	Oilseed rape	2018-08-21 09:30:00			2018-09-18 09:30:00	28	1	2018-09-18 09:30:00			2018-10-24 08:30:00	35.9583	1
92	0.3x FD	0.3x FD	N/D	Oilseed rape	2018-08-21 09:30:00			2018-09-18 09:30:00	28	1	2018-09-18 09:30:00	2018-09-18 15:30:00			0.25	0
93	0.3x FD	0.3x FD	Acetone	Oilseed rape	2018-08-21 09:30:00			2018-09-18 09:30:00	28	1	2018-09-18 09:30:00			2018-10-24 08:30:00	35.9583	1	2018-10-24 08:29:59			2018-11-18 16:00:00	25.3125	1
94	0.3x FD	0.3x FD	0.3x FD	Oilseed rape	2018-08-21 09:30:00			2018-09-18 09:30:00	28	1	2018-09-18 09:30:00			2018-10-24 08:30:00	35.9583	1	2018-10-24 08:29:59			2018-11-18 16:00:00	25.3125	1
95	0.3x FD	0.3x FD	0.3x FD	Oilseed rape	2018-08-21 09:30:00			2018-09-18 09:30:00	28	1	2018-09-18 09:30:00			2018-10-24 08:30:00	35.9583	1	2018-10-24 08:29:59			2018-11-18 16:00:00	25.3125	1
96	0.3x FD	N/D	N/D	Oilseed rape	2018-08-21 09:30:00		2018-09-09 16:00:00		19.2708	0
97	0.3x FD	Acetone	N/D	Oilseed rape	2018-08-21 09:30:00			2018-09-18 09:30:00	28	1	2018-09-18 09:30:00			2018-10-24 08:30:00	35.9583	1
98	0.3x FD	Acetone	N/D	Oilseed rape	2018-08-21 09:30:00			2018-09-18 09:30:00	28	1	2018-09-18 09:30:00			2018-10-24 08:30:00	35.9583	1
99	0.3x FD	0.3x FD	N/D	Oilseed rape	2018-08-21 09:30:00			2018-09-18 09:30:00	28	1	2018-09-18 09:30:00		2018-09-23 16:00:00		5.27083	0
100	0.3x FD	Acetone	N/D	Oilseed rape	2018-08-21 09:30:00			2018-09-18 09:30:00	28	1	2018-09-18 09:30:00			2018-10-24 08:30:00	35.9583	1
101	0.3x FD	0.3x FD	Acetone	Oilseed rape	2018-08-21 09:30:00			2018-09-18 09:30:00	28	1	2018-09-18 09:30:00			2018-10-24 08:30:00	35.9583	1	2018-10-24 08:29:59			2018-11-18 16:00:00	25.3125	1
102	0.3x FD	N/D	N/D	Oilseed rape	2018-08-21 09:30:00	2018-08-22 08:30:00			0.958333	0
103	0.3x FD	Acetone	N/D	Oilseed rape	2018-08-21 09:30:00			2018-09-18 09:30:00	28	1	2018-09-18 09:30:00			2018-10-24 08:29:59	35.9583	1
104	0.3x FD	Acetone	N/D	Oilseed rape	2018-08-21 09:30:00			2018-09-18 09:30:00	28	1	2018-09-18 09:30:00			2018-10-24 08:29:59	35.9583	1
105	0.3x FD	Acetone	N/D	Oilseed rape	2018-08-21 09:30:00			2018-09-18 09:30:00	28	1	2018-09-18 09:30:00			2018-10-24 08:29:59	35.9583	1
106	0.3x FD	0.3x FD	0.3x FD	Oilseed rape	2018-08-21 09:30:00			2018-09-18 09:30:00	28	1	2018-09-18 09:30:00			2018-10-24 08:29:59	35.9583	1	2018-10-24 08:29:59	2018-10-24 12:30:00			0.166667	0
107	0.3x FD	0.3x FD	0.3x FD	Oilseed rape	2018-08-21 09:30:00			2018-09-18 09:30:00	28	1	2018-09-18 09:30:00			2018-10-24 08:29:59	35.9583	1	2018-10-24 08:29:59	2018-10-24 12:30:00			0.166667	0
108	0.3x FD	0.3x FD	Acetone	Oilseed rape	2018-08-21 09:30:00			2018-09-18 09:30:00	28	1	2018-09-18 09:30:00			2018-10-24 08:29:59	35.9583	1	2018-10-24 08:29:59			2018-11-18 16:00:00	25.3125	1
109	0.3x FD	Acetone	N/D	Oilseed rape	2018-08-21 09:30:00			2018-09-18 09:30:00	28	1	2018-09-18 09:30:00			2018-10-24 08:29:59	35.9583	1
110	0.3x FD	Acetone	N/D	Oilseed rape	2018-08-21 09:30:00			2018-09-18 09:30:00	28	1	2018-09-18 09:30:00			2018-10-24 08:29:59	35.9583	1
111	0.3x FD	N/D	N/D	Oilseed rape	2018-08-21 09:30:00	2018-08-21 18:00:00			0.354167	0
112	0.3x FD	0.3x FD	Acetone	Oilseed rape	2018-08-21 09:30:00			2018-09-18 09:30:00	28	1	2018-09-18 09:30:00			2018-10-24 08:29:59	35.9583	1	2018-10-24 08:29:59			2018-11-18 16:00:00	25.3125	1
113	0.3x FD	0.3x FD	0.3x FD	Oilseed rape	2018-08-21 09:30:00			2018-09-18 09:30:00	28	1	2018-09-18 09:30:00			2018-10-24 08:29:59	35.9583	1	2018-10-24 08:29:59			2018-11-18 16:00:00	25.3125	1
114	0.3x FD	N/D	N/D	Oilseed rape	2018-08-21 09:30:00	2018-08-22 08:30:00			0.958333	0
115	0.3x FD	Acetone	N/D	Oilseed rape	2018-08-21 09:30:00			2018-09-18 09:30:00	28	1	2018-09-18 09:30:00	2018-09-19 09:30:00	2018-09-21 16:00:00		1	0
116	0.3x FD	N/D	N/D	Oilseed rape	2018-08-21 09:30:00	2018-08-21 21:30:00			0.5	0
117	0.3x FD	Acetone	N/D	Oilseed rape	2018-08-21 09:30:00			2018-09-18 09:30:00	28	1	2018-09-18 09:30:00			2018-10-24 08:29:59	35.9583	1
118	0.3x FD	Acetone	N/D	Oilseed rape	2018-08-21 09:30:00			2018-09-18 09:30:00	28	1	2018-09-18 09:30:00			2018-10-24 08:29:59	35.9583	1
119	0.3x FD	0.3x FD	0.3x FD	Oilseed rape	2018-08-21 09:30:00			2018-09-18 09:30:00	28	1	2018-09-18 09:30:00			2018-10-24 08:29:59	35.9583	1	2018-10-24 08:29:59			2018-11-18 16:00:00	25.3125	1
120	0.3x FD	0.3x FD	N/D	Oilseed rape	2018-08-21 09:30:00			2018-09-18 09:30:00	28	1	2018-09-18 09:30:00	2018-09-18 15:30:00			0.25	0
121	0.3x FD	N/D	N/D	Oilseed rape	2018-08-21 09:30:00	2018-08-22 08:30:00			0.958333	0
122	0.3x FD	Acetone	N/D	Oilseed rape	2018-08-21 09:30:00			2018-09-18 09:30:00	28	1	2018-09-18 09:30:00			2018-10-24 08:29:59	35.9583	1
123	0.3x FD	Acetone	N/D	Oilseed rape	2018-08-21 09:30:00			2018-09-18 09:30:00	28	1	2018-09-18 09:30:00			2018-10-24 08:29:59	35.9583	1
124	0.3x FD	N/D	N/D	Oilseed rape	2018-08-21 09:30:00		2018-09-10 16:00:00		20.2708	0
125	0.3x FD	0.3x FD	N/D	Oilseed rape	2018-08-21 09:30:00			2018-09-18 09:30:00	28	1	2018-09-18 09:30:00	2018-10-07 16:00:00			19.2708	0
126	0.3x FD	0.3x FD	Acetone	Oilseed rape	2018-08-21 09:30:00			2018-09-18 09:30:00	28	1	2018-09-18 09:30:00			2018-10-24 08:29:59	35.9583	1	2018-10-24 08:29:59			2018-11-18 16:00:00	25.3125	1
127	0.3x FD	Acetone	N/D	Oilseed rape	2018-08-21 09:30:00			2018-09-18 09:30:00	28	1	2018-09-18 09:30:00		2018-10-11 16:00:00		23.2708	0
128	0.3x FD	Acetone	N/D	Oilseed rape	2018-08-21 09:30:00			2018-09-18 09:30:00	28	1	2018-09-18 09:30:00			2018-10-24 08:29:59	35.9583	1
129	0.3x FD	Acetone	N/D	Oilseed rape	2018-08-21 09:30:00			2018-09-18 09:30:00	28	1	2018-09-18 09:30:00			2018-10-24 08:29:59	35.9583	1
130	0.3x FD	0.3x FD	Acetone	Oilseed rape	2018-08-21 09:30:00			2018-09-18 09:30:00	28	1	2018-09-18 09:30:00			2018-10-24 08:29:59	35.9583	1	2018-10-24 08:29:59			2018-11-18 16:00:00	25.3125	1
131	0.3x FD	0.3x FD	Acetone	Oilseed rape	2018-08-21 09:30:00			2018-09-18 09:30:00	28	1	2018-09-18 09:30:00			2018-10-24 08:29:59	35.9583	1	2018-10-24 08:29:59			2018-11-18 16:00:00	25.3125	1
132	0.3x FD	Acetone	N/D	Oilseed rape	2018-08-21 09:30:00			2018-09-18 09:30:00	28	1	2018-09-18 09:30:00			2018-10-24 08:29:59	35.9583	1
133	0.3x FD	Acetone	N/D	Oilseed rape	2018-08-21 09:30:00			2018-09-18 09:30:00	28	1	2018-09-18 09:30:00			2018-10-24 08:29:59	35.9583	1
134	0.3x FD	Acetone	N/D	Oilseed rape	2018-08-21 09:30:00			2018-09-18 09:30:00	28	1	2018-09-18 09:30:00		2018-10-08 16:00:00		20.2708	0
135	0.3x FD	Acetone	N/D	Oilseed rape	2018-08-21 09:30:00			2018-09-18 09:30:00	28	1	2018-09-18 09:30:00			2018-10-24 08:29:59	35.9583	1
136	0.3x FD	Acetone	N/D	Oilseed rape	2018-08-21 09:30:00			2018-09-18 09:30:00	28	1	2018-09-18 09:30:00			2018-10-24 08:29:59	35.9583	1
137	0.3x FD	N/D	N/D	Oilseed rape	2018-08-21 09:30:00		2018-09-08 16:00:00		18.2708	0
138	0.3x FD	N/D	N/D	Oilseed rape	2018-08-21 09:30:00	2018-08-22 08:30:00			0.958333	0
139	0.3x FD	N/D	N/D	Oilseed rape	2018-08-21 09:30:00	2018-08-21 19:30:00			0.416667	0
140	0.3x FD	N/D	N/D	Oilseed rape	2018-08-21 09:30:00		2018-09-13 16:00:00		23.2708	0
141	0.3x FD	Acetone	N/D	Oilseed rape	2018-08-21 09:30:00			2018-09-18 09:30:00	28	1	2018-09-18 09:30:00		2018-09-25 16:00:00		7.27083	0
142	0.3x FD	0.3x FD	Acetone	Oilseed rape	2018-08-21 09:30:00			2018-09-18 09:30:00	28	1	2018-09-18 09:30:00			2018-10-24 08:29:59	35.9583	1	2018-10-24 08:29:59			2018-11-18 16:00:00	25.3125	1
143	0.3x FD	Acetone	N/D	Oilseed rape	2018-08-21 09:30:00			2018-09-18 09:30:00	28	1	2018-09-18 09:30:00			2018-10-24 08:29:59	35.9583	1
144	0.3x FD	Acetone	N/D	Oilseed rape	2018-08-21 09:30:00			2018-09-18 09:30:00	28	1	2018-09-18 09:30:00			2018-10-24 08:29:59	35.9583	1
145	0.3x FD	0.3x FD	N/D	Oilseed rape	2018-08-21 09:30:00			2018-09-18 09:30:00	28	1	2018-09-18 09:30:00	2018-09-18 13:30:00			0.166667	0
146	0.3x FD	0.3x FD	0.3x FD	Oilseed rape	2018-08-21 09:30:00			2018-09-18 09:30:00	28	1	2018-09-18 09:30:00			2018-10-24 08:29:59	35.9583	1	2018-10-24 08:29:59			2018-11-18 16:00:00	25.3125	1
147	0.3x FD	0.3x FD	0.3x FD	Oilseed rape	2018-08-21 09:30:00			2018-09-18 09:30:00	28	1	2018-09-18 09:30:00			2018-10-24 08:29:59	35.9583	1	2018-10-24 08:29:59			2018-11-18 16:00:00	25.3125	1
148	0.3x FD	N/D	N/D	Oilseed rape	2018-08-21 09:30:00		2018-09-01 16:00:00		11.2708	0
149	0.3x FD	0.3x FD	N/D	Oilseed rape	2018-08-21 09:30:00			2018-09-18 09:30:00	28	1	2018-09-18 09:30:00		2018-10-08 16:00:00		20.2708	0
150	0.3x FD	N/D	N/D	Oilseed rape	2018-08-21 09:30:00		2018-08-31 16:00:00		10.2708	0
151	0.3x FD	0.3x FD	Acetone	Oilseed rape	2018-08-21 09:30:00			2018-09-18 09:30:00	28	1	2018-09-18 09:30:00			2018-10-24 08:29:59	35.9583	1	2018-10-24 08:29:59			2018-11-18 16:00:00	25.3125	1
152	0.3x FD	Acetone	N/D	Oilseed rape	2018-08-21 09:30:00			2018-09-18 09:30:00	28	1	2018-09-18 09:30:00			2018-10-24 08:29:59	35.9583	1
153	0.3x FD	Acetone	N/D	Oilseed rape	2018-08-21 09:30:00			2018-09-18 09:30:00	28	1	2018-09-18 09:30:00			2018-10-24 08:29:59	35.9583	1
154	0.3x FD	N/D	N/D	Oilseed rape	2018-08-21 09:30:00	2018-08-21 19:30:00			0.416667	0
155	0.3x FD	Acetone	N/D	Oilseed rape	2018-08-21 09:30:00			2018-09-18 09:30:00	28	1	2018-09-18 09:30:00			2018-10-24 08:29:59	35.9583	1
156	0.3x FD	Acetone	N/D	Oilseed rape	2018-08-21 09:30:00			2018-09-18 09:30:00	28	1	2018-09-18 09:30:00			2018-10-24 08:29:59	35.9583	1
157	0.3x FD	Acetone	N/D	Oilseed rape	2018-08-21 09:30:00			2018-09-18 09:30:00	28	1	2018-09-18 09:30:00			2018-10-24 08:29:59	35.9583	1
158	0.3x FD	0.3x FD	N/D	Oilseed rape	2018-08-21 09:30:00			2018-09-18 09:30:00	28	1	2018-09-18 09:30:00		2018-09-23 16:00:00		5.27083	0
159	0.3x FD	0.3x FD	Acetone	Oilseed rape	2018-08-21 09:30:00			2018-09-18 09:30:00	28	1	2018-09-18 09:30:00			2018-10-24 08:29:59	35.9583	1	2018-10-24 08:29:59			2018-11-18 16:00:00	25.3125	1
160	0.3x FD	Acetone	N/D	Oilseed rape	2018-08-21 09:30:00			2018-09-18 09:30:00	28	1	2018-09-18 09:30:00		2018-09-19 09:30:00		1	0
161	0.3x FD	Acetone	N/D	Oilseed rape	2018-08-21 09:30:00			2018-09-18 09:30:00	28	1	2018-09-18 09:30:00			2018-10-24 08:29:59	35.9583	1
162	0.3x FD	0.3x FD	N/D	Oilseed rape	2018-08-21 09:30:00			2018-09-18 09:30:00	28	1	2018-09-18 09:30:00	2018-09-18 13:30:00			0.166667	0
163	0.3x FD	Acetone	N/D	Oilseed rape	2018-08-21 09:30:00			2018-09-18 09:30:00	28	1	2018-09-18 09:30:00			2018-10-24 08:29:59	35.9583	1
164	0.3x FD	0.3x FD	0.3x FD	Oilseed rape	2018-08-21 09:30:00			2018-09-18 09:30:00	28	1	2018-09-18 09:30:00			2018-10-24 08:29:59	35.9583	1	2018-10-24 08:29:59			2018-11-18 16:00:00	25.3125	1
165	0.3x FD	Acetone	N/D	Oilseed rape	2018-08-21 09:30:00			2018-09-18 09:30:00	28	1	2018-09-18 09:30:00			2018-10-24 08:29:59	35.9583	1
166	0.3x FD	N/D	N/D	Oilseed rape	2018-08-21 09:30:00		2018-09-02 16:00:00		12.2708	0
167	0.3x FD	0.3x FD	Acetone	Oilseed rape	2018-08-21 09:30:00			2018-09-18 09:30:00	28	1	2018-09-18 09:30:00			2018-10-24 08:29:59	35.9583	1	2018-10-24 08:29:59			2018-11-18 16:00:00	25.3125	1
168	0.3x FD	0.3x FD	N/D	Oilseed rape	2018-08-21 09:30:00			2018-09-18 09:30:00	28	1	2018-09-18 09:30:00		2018-10-11 16:00:00		23.2708	0
169	0.3x FD	0.3x FD	N/D	Oilseed rape	2018-08-21 09:30:00			2018-09-18 09:30:00	28	1	2018-09-18 09:30:00		2018-09-24 16:00:00		6.27083	0							Died between T0 and T1 - substituted in T1
170	0.3x FD	N/D	N/D	Oilseed rape	2018-08-21 09:30:00		2018-09-09 16:00:00		19.2708	0
171	0.3x FD	N/D	N/D	Oilseed rape	2018-08-21 09:30:00	2018-08-21 19:30:00			0.416667	0
172	0.3x FD	N/D	N/D	Oilseed rape	2018-08-21 09:30:00	2018-08-24 16:00:00			3.27083	0
173	0.3x FD	N/D	N/D	Oilseed rape	2018-08-21 09:30:00		2018-09-09 16:00:00		19.2708	0
174	0.3x FD	N/D	N/D	Oilseed rape	2018-08-21 09:30:00		2018-08-27 16:00:00		6.27083	0
175	0.3x FD	0.3x FD	N/D	Oilseed rape	2018-08-21 09:30:00			2018-09-18 09:30:00	28	1	2018-09-18 09:30:00		2018-09-24 16:00:00		6.27083	0
176	0.3x FD	0.3x FD	0.3x FD	Oilseed rape	2018-08-21 09:30:00			2018-09-18 09:30:00	28	1	2018-09-18 09:30:00			2018-10-24 08:29:59	35.9583	1	2018-10-24 08:29:59			2018-11-18 16:00:00	25.3125	1
177	0.3x FD	0.3x FD	N/D	Oilseed rape	2018-08-21 09:30:00			2018-09-18 09:30:00	28	1	2018-09-18 09:30:00		2018-09-26 16:00:00		8.27083	0
178	0.3x FD	0.3x FD	Acetone	Oilseed rape	2018-08-21 09:30:00			2018-09-18 09:30:00	28	1	2018-09-18 09:30:00			2018-10-24 08:29:59	35.9583	1	2018-10-24 08:29:59			2018-11-18 16:00:00	25.3125	1
179	0.3x FD	0.3x FD	N/D	Oilseed rape	2018-08-21 09:30:00			2018-09-18 09:30:00	28	1	2018-09-18 09:30:00	2018-09-29 16:00:00			11.2708	0
180	0.3x FD	0.3x FD	Acetone	Oilseed rape	2018-08-21 09:30:00			2018-09-18 09:30:00	28	1	2018-09-18 09:30:00			2018-10-24 08:29:59	35.9583	1	2018-10-24 08:29:59		2018-11-01 16:00:00		8.3125	0
181	0.3x FD	N/D	N/D	Oilseed rape	2018-08-21 09:30:00	2018-08-22 08:30:00			0.958333	0
182	0.3x FD	Acetone	N/D	Oilseed rape	2018-08-21 09:30:00			2018-09-18 09:30:00	28	1	2018-09-18 09:30:00			2018-10-24 08:29:59	35.9583	1
183	0.3x FD	Acetone	N/D	Oilseed rape	2018-08-21 09:30:00			2018-09-18 09:30:00	28	1	2018-09-18 09:30:00			2018-10-24 08:29:59	35.9583	1
184	0.3x FD	Acetone	N/D	Oilseed rape	2018-08-21 09:30:00			2018-09-18 09:30:00	28	1	2018-09-18 09:30:00			2018-10-24 08:29:59	35.9583	1
185	0.3x FD	N/D	N/D	Oilseed rape	2018-08-21 09:30:00	2018-08-21 19:30:00			0.416667	0
186	0.3x FD	Acetone	N/D	Oilseed rape	2018-08-21 09:30:00			2018-09-18 09:30:00	28	1	2018-09-18 09:30:00		2018-09-24 16:00:00		6.27083	0
187	0.3x FD	0.3x FD	Acetone	Oilseed rape	2018-08-21 09:30:00			2018-09-18 09:30:00	28	1	2018-09-18 09:30:00			2018-10-24 08:29:59	35.9583	1	2018-10-24 08:29:59			2018-11-18 16:00:00	25.3125	1
188	0.3x FD	0.3x FD	Acetone	Oilseed rape	2018-08-21 09:30:00			2018-09-18 09:30:00	28	1	2018-09-18 09:30:00			2018-10-24 08:29:59	35.9583	1	2018-10-24 08:29:59			2018-11-18 16:00:00	25.3125	1
189	0.3x FD	0.3x FD	0.3x FD	Oilseed rape	2018-08-21 09:30:00			2018-09-18 09:30:00	28	1	2018-09-18 09:30:00			2018-10-24 08:29:59	35.9583	1	2018-10-24 08:29:59			2018-11-18 16:00:00	25.3125	1
190	0.3x FD	0.3x FD	0.3x FD	Oilseed rape	2018-08-21 09:30:00			2018-09-18 09:30:00	28	1	2018-09-18 09:30:00			2018-10-24 08:29:59	35.9583	1	2018-10-24 08:29:59			2018-11-18 16:00:00	25.3125	1
191	0.3x FD	0.3x FD	0.3x FD	Oilseed rape	2018-08-21 09:30:00			2018-09-18 09:30:00	28	1	2018-09-18 09:30:00			2018-10-24 08:29:59	35.9583	1	2018-10-24 08:29:59			2018-11-18 16:00:00	25.3125	1
192	0.3x FD	Acetone	N/D	Oilseed rape	2018-08-21 09:30:00			2018-09-18 09:30:00	28	1	2018-09-18 09:30:00			2018-10-24 08:29:59	35.9583	1
193	0.3x FD	Acetone	N/D	Oilseed rape	2018-08-21 09:30:00			2018-09-18 09:30:00	28	1	2018-09-18 09:30:00			2018-10-24 08:29:59	35.9583	1
194	0.3x FD	Acetone	N/D	Oilseed rape	2018-08-21 09:30:00			2018-09-18 09:30:00	28	1	2018-09-18 09:30:00			2018-10-24 08:29:59	35.9583	1
195	0.3x FD	N/D	N/D	Oilseed rape	2018-08-21 09:30:00	2018-08-21 19:30:00			0.416667	0
196	0.3x FD	N/D	N/D	Oilseed rape	2018-08-21 09:30:00		2018-09-08 16:00:00		18.2708	0
197	0.3x FD	0.3x FD	Acetone	Oilseed rape	2018-08-21 09:30:00			2018-09-18 09:30:00	28	1	2018-09-18 09:30:00			2018-10-24 08:29:59	35.9583	1	2018-10-24 08:29:59			2018-11-18 16:00:00	25.3125	1
198	0.3x FD	0.3x FD	N/D	Oilseed rape	2018-08-21 09:30:00			2018-09-18 09:30:00	28	1	2018-09-18 09:30:00		2018-09-25 16:00:00		7.27083	0
199	0.3x FD	Acetone	N/D	Oilseed rape	2018-08-21 09:30:00			2018-09-18 09:30:00	28	1	2018-09-18 09:30:00			2018-10-24 08:29:59	35.9583	1
200	0.3x FD	N/D	N/D	Oilseed rape	2018-08-21 09:30:00		2018-09-13 16:00:00		23.2708	0
201	0.3x FD	N/D	N/D	Oilseed rape	2018-08-21 09:30:00		2018-09-10 16:00:00		20.2708	0
202	0.3x FD	N/D	N/D	Oilseed rape	2018-08-21 09:30:00		2018-08-24 16:00:00		3.27083	0
203	0.3x FD	N/D	N/D	Oilseed rape	2018-08-21 09:30:00		2018-08-29 16:00:00		8.27083	0
204	0.3x FD	N/D	N/D	Oilseed rape	2018-08-21 09:30:00		2018-09-13 16:00:00		23.2708	0
205	0.3x FD	0.3x FD	Acetone	Oilseed rape	2018-08-21 09:30:00			2018-09-18 09:30:00	28	1	2018-09-18 09:30:00			2018-10-24 08:29:59	35.9583	1	2018-10-24 08:29:59		2018-11-01 16:00:00		8.3125	0
206	0.3x FD	Acetone	N/D	Oilseed rape	2018-08-21 09:30:00			2018-09-18 09:30:00	28	1	2018-09-18 09:30:00			2018-10-24 08:29:59	35.9583	1
207	0.3x FD	0.3x FD	N/D	Oilseed rape	2018-08-21 09:30:00			2018-09-18 09:30:00	28	1	2018-09-18 09:30:00		2018-10-04 16:00:00		16.2708	0
208	0.3x FD	0.3x FD	0.3x FD	Oilseed rape	2018-08-21 09:30:00			2018-09-18 09:30:00	28	1	2018-09-18 09:30:00	2018-09-18 11:30:00			0.0833333	0	2018-10-24 08:29:59			2018-11-18 16:00:00	25.3125	1
209	0.3x FD	N/D	N/D	Oilseed rape	2018-08-21 09:30:00	2018-08-21 19:30:00			0.416667	0
210	0.3x FD	Acetone	N/D	Oilseed rape	2018-08-21 09:30:00			2018-09-18 09:30:00	28	1	2018-09-18 09:30:00		2018-10-23 16:00:00		35.2708	0
211	0.3x FD	Acetone	N/D	Oilseed rape	2018-08-21 09:30:00			2018-09-18 09:30:00	28	1	2018-09-18 09:30:00		2018-10-03 16:00:00		15.2708	0
212	0.3x FD	N/D	N/D	Oilseed rape	2018-08-21 09:30:00		2018-09-17 16:00:00		27.2708	0
213	0.3x FD	N/D	N/D	Oilseed rape	2018-08-21 09:30:00	2018-08-22 08:30:00			0.958333	0
214	0.3x FD	0.3x FD	Acetone	Oilseed rape	2018-08-21 09:30:00			2018-09-18 09:30:00	28	1	2018-09-18 09:30:00			2018-10-24 08:29:59	35.9583	1	2018-10-24 08:29:59			2018-11-18 16:00:00	25.3125	1
215	0.3x FD	Acetone	N/D	Oilseed rape	2018-08-21 09:30:00			2018-09-18 09:30:00	28	1	2018-09-18 09:30:00		2018-09-30 16:00:00		12.2708	0
216	0.3x FD	0.3x FD	N/D	Oilseed rape	2018-08-21 09:30:00			2018-09-18 09:30:00	28	1	2018-09-18 09:30:00		2018-09-29 16:00:00		11.2708	0
217	0.3x FD	0.3x FD	N/D	Oilseed rape	2018-08-21 09:30:00			2018-09-18 09:30:00	28	1	2018-09-18 09:30:00	2018-09-18 19:30:00			0.416667	0
218	0.3x FD	0.3x FD	Acetone	Oilseed rape	2018-08-21 09:30:00			2018-09-18 09:30:00	28	1	2018-09-18 09:30:00			2018-10-24 08:29:59	35.9583	1	2018-10-24 08:29:59			2018-11-18 16:00:00	25.3125	1
219	0.3x FD	N/D	N/D	Oilseed rape	2018-08-21 09:30:00		2018-09-12 16:00:00		22.2708	0
220	0.3x FD	Acetone	N/D	Oilseed rape	2018-08-21 09:30:00			2018-09-18 09:30:00	28	1	2018-09-18 09:30:00		2018-10-24 08:29:59		35.9583	1
221	0.3x FD	N/D	N/D	Oilseed rape	2018-08-21 09:30:00	2018-08-21 19:30:00			0.416667	0
222	0.3x FD	N/D	N/D	Oilseed rape	2018-08-21 09:30:00	2018-08-21 19:30:00			0.416667	0
223	0.3x FD	Acetone	N/D	Oilseed rape	2018-08-21 09:30:00			2018-09-18 09:30:00	28	1	2018-09-18 09:30:00			2018-10-24 08:29:59	35.9583	1
224	0.3x FD	0.3x FD	N/D	Oilseed rape	2018-08-21 09:30:00			2018-09-18 09:30:00	28	1	2018-09-18 09:30:00	2018-09-18 13:30:00			0.166667	0
225	0.3x FD	Acetone	N/D	Oilseed rape	2018-08-21 09:30:00			2018-09-18 09:30:00	28	1	2018-09-18 09:30:00			2018-10-24 08:29:59	35.9583	1
226	0.3x FD	N/D	N/D	Oilseed rape	2018-08-21 09:30:00		2018-09-06 16:00:00		16.2708	0
227	0.3x FD	0.3x FD	0.3x FD	Oilseed rape	2018-08-21 09:30:00			2018-09-18 09:30:00	28	1	2018-09-18 09:30:00			2018-10-24 08:29:59	35.9583	1	2018-10-24 08:29:59			2018-11-18 16:00:00	25.3125	1
228	0.3x FD	N/D	N/D	Oilseed rape	2018-08-21 09:30:00	2018-08-22 08:30:00			0.958333	0
229	0.3x FD	N/D	N/D	Oilseed rape	2018-08-21 09:30:00		2018-08-27 16:00:00		6.27083	0
230	0.3x FD	Acetone	N/D	Oilseed rape	2018-08-21 09:30:00			2018-09-18 09:30:00	28	1	2018-09-18 09:30:00			2018-10-24 08:29:59	35.9583	1
231	0.3x FD	N/D	N/D	Oilseed rape	2018-08-21 09:30:00	2018-08-22 08:30:00			0.958333	0
232	0.3x FD	Acetone	N/D	Oilseed rape	2018-08-21 09:30:00			2018-09-18 09:30:00	28	1	2018-09-18 09:30:00			2018-10-24 08:29:59	35.9583	1
233	0.3x FD	0.3x FD	0.3x FD	Oilseed rape	2018-08-21 09:30:00			2018-09-18 09:30:00	28	1	2018-09-18 09:30:00			2018-10-24 08:29:59	35.9583	1	2018-10-24 08:29:59			2018-11-18 16:00:00	25.3125	1
234	0.3x FD	Acetone	N/D	Oilseed rape	2018-08-21 09:30:00			2018-09-18 09:30:00	28	1	2018-09-18 09:30:00			2018-10-24 08:29:59	35.9583	1
235	0.3x FD	Acetone	N/D	Oilseed rape	2018-08-21 09:30:00			2018-09-18 09:30:00	28	1	2018-09-18 09:30:00			2018-10-24 08:29:59	35.9583	1
236	0.3x FD	N/D	N/D	Oilseed rape	2018-08-21 09:30:00	2018-08-21 19:30:00			0.416667	0
237	0.3x FD	N/D	N/D	Oilseed rape	2018-08-21 09:30:00	2018-08-21 19:30:00			0.416667	0
238	0.3x FD	Acetone	N/D	Oilseed rape	2018-08-21 09:30:00			2018-09-18 09:30:00	28	1	2018-09-18 09:30:00			2018-10-24 08:29:59	35.9583	1
239	0.3x FD	0.3x FD	Acetone	Oilseed rape	2018-08-21 09:30:00			2018-09-18 09:30:00	28	1	2018-09-18 09:30:00			2018-10-24 08:29:59	35.9583	1	2018-10-24 08:29:59			2018-11-18 16:00:00	25.3125	1
240	0.3x FD	0.3x FD	0.3x FD	Oilseed rape	2018-08-21 09:30:00			2018-09-18 09:30:00	28	1	2018-09-18 09:30:00			2018-10-24 08:29:59	35.9583	1	2018-10-24 08:29:59			2018-11-18 16:00:00	25.3125	1

## Sheet: Oilseed rape - first dose
Test box No.	Treatment	Life time (days) to knock down			Day	Survival time [d]	None	A-1	P-1
1	None	28			0	0	40	40	160
2	None	28			0.5	0.5	40	40	148
3	None	26.27			1	1	40	40	140
4	None	28			2	2	40	40	140
5	None	28			3	3	40	40	138
6	None	28			4	4	40	40	138
7	None	28			5	5	40	40	138
8	None	28			6	6	40	40	136
9	None	28			7	7	40	40	136
10	None	28			8	8	38	40	134
11	None	28			9	9	38	40	134
12	None	28			10	10	38	40	133
13	None	28			11	11	38	38	132
14	None	28			12	12	38	37	131
15	None	28			13	13	38	37	131
16	None	28			14	14	38	37	131
17	None	8.27			15	15	38	37	131
18	None	28			16	16	38	37	130
19	None	28			17	17	38	37	130
20	None	28			18	18	38	37	127
21	None	28			19	19	38	37	124
22	None	28			20	20	38	37	121
23	None	28			21	21	38	36	121
24	None	28			22	22	38	36	120
25	None	28			23	23	38	36	117
26	None	28			24	24	38	36	117
27	None	28			25	25	38	36	117
28	None	28			26	26	36	35	117
29	None	28			27	27	36	35	115
30	None	26.27			28	28	36	35	115
31	None	28
32	None	28
33	None	28
34	None	28
35	None	8.27
36	None	28
37	None	28
38	None	28
39	None	28
40	None	28
41	Acetone	28
42	Acetone	28
43	Acetone	11.27
44	Acetone	28
45	Acetone	28
46	Acetone	28
47	Acetone	28
48	Acetone	28
49	Acetone	28
50	Acetone	28
51	Acetone	11.27
52	Acetone	21.27
53	Acetone	28
54	Acetone	28
55	Acetone	28
56	Acetone	28
57	Acetone	28
58	Acetone	28
59	Acetone	28
60	Acetone	28
61	Acetone	28
62	Acetone	28
63	Acetone	28
64	Acetone	28
65	Acetone	28
66	Acetone	28
67	Acetone	28
68	Acetone	28
69	Acetone	28
70	Acetone	12.27
71	Acetone	28
72	Acetone	26.27
73	Acetone	28
74	Acetone	28
75	Acetone	28
76	Acetone	28
77	Acetone	28
78	Acetone	28
79	Acetone	28
80	Acetone	28
81	0.3x FD	28
82	0.3x FD	28
83	0.3x FD	28
84	0.3x FD	18.27
85	0.3x FD	20.27
86	0.3x FD	28
87	0.3x FD	28
88	0.3x FD	27.27
89	0.3x FD	28
90	0.3x FD	8.27
91	0.3x FD	28
92	0.3x FD	28
93	0.3x FD	28
94	0.3x FD	28
95	0.3x FD	28
96	0.3x FD	19.27
97	0.3x FD	28
98	0.3x FD	28
99	0.3x FD	28
100	0.3x FD	28
101	0.3x FD	28
102	0.3x FD	0.96
103	0.3x FD	28
104	0.3x FD	28
105	0.3x FD	28
106	0.3x FD	28
107	0.3x FD	28
108	0.3x FD	28
109	0.3x FD	28
110	0.3x FD	28
111	0.3x FD	0.35
112	0.3x FD	28
113	0.3x FD	28
114	0.3x FD	0.96
115	0.3x FD	28
116	0.3x FD	0.5
117	0.3x FD	28
118	0.3x FD	28
119	0.3x FD	28
120	0.3x FD	28
121	0.3x FD	0.96
122	0.3x FD	28
123	0.3x FD	28
124	0.3x FD	20.27
125	0.3x FD	28
126	0.3x FD	28
127	0.3x FD	28
128	0.3x FD	28
129	0.3x FD	28
130	0.3x FD	28
131	0.3x FD	28
132	0.3x FD	28
133	0.3x FD	28
134	0.3x FD	28
135	0.3x FD	28
136	0.3x FD	28
137	0.3x FD	18.27
138	0.3x FD	0.96
139	0.3x FD	0.42
140	0.3x FD	23.27
141	0.3x FD	28
142	0.3x FD	28
143	0.3x FD	28
144	0.3x FD	28
145	0.3x FD	28
146	0.3x FD	28
147	0.3x FD	28
148	0.3x FD	11.27
149	0.3x FD	28
150	0.3x FD	10.27
151	0.3x FD	28
152	0.3x FD	28
153	0.3x FD	28
154	0.3x FD	0.42
155	0.3x FD	28
156	0.3x FD	28
157	0.3x FD	28
158	0.3x FD	28
159	0.3x FD	28
160	0.3x FD	28
161	0.3x FD	28
162	0.3x FD	28
163	0.3x FD	28
164	0.3x FD	28
165	0.3x FD	28
166	0.3x FD	12.27
167	0.3x FD	28
168	0.3x FD	28
169	0.3x FD	28
170	0.3x FD	19.27
171	0.3x FD	0.42
172	0.3x FD	3.27
173	0.3x FD	19.27
174	0.3x FD	6.27
175	0.3x FD	28
176	0.3x FD	28
177	0.3x FD	28
178	0.3x FD	28
179	0.3x FD	28
180	0.3x FD	28
181	0.3x FD	0.96
182	0.3x FD	28
183	0.3x FD	28
184	0.3x FD	28
185	0.3x FD	0.42
186	0.3x FD	28
187	0.3x FD	28
188	0.3x FD	28
189	0.3x FD	28
190	0.3x FD	28
191	0.3x FD	28
192	0.3x FD	28
193	0.3x FD	28
194	0.3x FD	28
195	0.3x FD	0.42
196	0.3x FD	18.27
197	0.3x FD	28
198	0.3x FD	28
199	0.3x FD	28
200	0.3x FD	23.27
201	0.3x FD	20.27
202	0.3x FD	3.27
203	0.3x FD	8.27
204	0.3x FD	23.27
205	0.3x FD	28
206	0.3x FD	28
207	0.3x FD	28
208	0.3x FD	28
209	0.3x FD	0.42
210	0.3x FD	28
211	0.3x FD	28
212	0.3x FD	27.27
213	0.3x FD	0.96
214	0.3x FD	28
215	0.3x FD	28
216	0.3x FD	28
217	0.3x FD	28
218	0.3x FD	28
219	0.3x FD	22.27
220	0.3x FD	28
221	0.3x FD	0.42
222	0.3x FD	0.42
223	0.3x FD	28
224	0.3x FD	28
225	0.3x FD	28
226	0.3x FD	16.27
227	0.3x FD	28
228	0.3x FD	0.96
229	0.3x FD	6.27
230	0.3x FD	28
231	0.3x FD	0.96
232	0.3x FD	28
233	0.3x FD	28
234	0.3x FD	28
235	0.3x FD	28
236	0.3x FD	0.42
237	0.3x FD	0.42
238	0.3x FD	28
239	0.3x FD	28
240	0.3x FD	28

## Sheet: Oilseed rape - second dose
Test box No.	Treatment	Life time (days) to knock down				Day	Survival time [d]	A-2	P-2
83	0.3x FD	35.96				28	0	57	58
86	0.3x FD	35.96				28.5	0.5	57	51
87	0.3x FD	35.96				29	1	55	51
92	0.3x FD	0.25				30	2	55	51
93	0.3x FD	35.96				31	3	55	51
94	0.3x FD	35.96				32	4	55	51
95	0.3x FD	35.96				33	5	55	49
99	0.3x FD	5.27				34	6	54	47
101	0.3x FD	35.96				35	7	53	46
106	0.3x FD	35.96				36	8	53	45
107	0.3x FD	35.96				37	9	53	45
108	0.3x FD	35.96				38	10	53	45
112	0.3x FD	35.96				39	11	53	43
113	0.3x FD	35.96				40	12	52	43
119	0.3x FD	35.96				41	13	52	43
120	0.3x FD	0.25				42	14	52	43
125	0.3x FD	19.27				43	15	51	43
126	0.3x FD	35.96				44	16	51	42
130	0.3x FD	35.96				45	17	51	42
131	0.3x FD	35.96				46	18	51	42
142	0.3x FD	35.96				47	19	51	41
145	0.3x FD	0.17				48	20	50	40
146	0.3x FD	35.96				49	21	50	40
147	0.3x FD	35.96				50	22	50	40
149	0.3x FD	20.27				51	23	49	39
151	0.3x FD	35.96				52	24	49	39
158	0.3x FD	5.27				53	25	49	39
159	0.3x FD	35.96				54	26	49	39
162	0.3x FD	0.17				55	27	49	39
164	0.3x FD	35.96				56	28	49	39
167	0.3x FD	35.96				57	29	49	39
168	0.3x FD	23.27				58	30	49	39
169	0.3x FD	6.27				59	31	49	39
175	0.3x FD	6.27				60	32	49	39
176	0.3x FD	35.96				61	33	49	39
177	0.3x FD	8.27				62	34	49	39
178	0.3x FD	35.96				63	35	48	39
179	0.3x FD	11.27				64	36	48	39
180	0.3x FD	35.96
187	0.3x FD	35.96
188	0.3x FD	35.96
189	0.3x FD	35.96
190	0.3x FD	35.96
191	0.3x FD	35.96
197	0.3x FD	35.96
198	0.3x FD	7.27
205	0.3x FD	35.96
207	0.3x FD	16.27
208	0.3x FD	0.08
214	0.3x FD	35.96
216	0.3x FD	11.27
217	0.3x FD	0.42
218	0.3x FD	35.96
224	0.3x FD	0.17
227	0.3x FD	35.96
233	0.3x FD	35.96
239	0.3x FD	35.96
240	0.3x FD	35.96
81	Acetone	35.96
82	Acetone	35.96
89	Acetone	35.96
91	Acetone	35.96
97	Acetone	35.96
98	Acetone	35.96
100	Acetone	35.96
103	Acetone	35.96
104	Acetone	35.96
105	Acetone	35.96
109	Acetone	35.96
110	Acetone	35.96
115	Acetone	1
117	Acetone	35.96
118	Acetone	35.96
122	Acetone	35.96
123	Acetone	35.96
127	Acetone	23.27
128	Acetone	35.96
129	Acetone	35.96
132	Acetone	35.96
133	Acetone	35.96
134	Acetone	20.27
135	Acetone	35.96
136	Acetone	35.96
141	Acetone	7.27
143	Acetone	35.96
144	Acetone	35.96
152	Acetone	35.96
153	Acetone	35.96
155	Acetone	35.96
156	Acetone	35.96
157	Acetone	35.96
160	Acetone	1
161	Acetone	35.96
163	Acetone	35.96
165	Acetone	35.96
182	Acetone	35.96
183	Acetone	35.96
184	Acetone	35.96
186	Acetone	6.27
192	Acetone	35.96
193	Acetone	35.96
194	Acetone	35.96
199	Acetone	35.96
206	Acetone	35.96
210	Acetone	35.27
211	Acetone	15.27
215	Acetone	12.27
220	Acetone	35.96
223	Acetone	35.96
225	Acetone	35.96
230	Acetone	35.96
232	Acetone	35.96
234	Acetone	35.96
235	Acetone	35.96
238	Acetone	35.96

## Sheet: Oilseed rape - third dose
Test box No.	Treatment	Life time (days) to knock down			Day	Survival time [d]	A-3	P-3
83	0.3x FD	25.31			64	0	22	17
94	0.3x FD	25.31			64.5	0.5	22	15
95	0.3x FD	25.31			65	1	22	15
106	0.3x FD	0.17			66	2	22	15
107	0.3x FD	0.17			67	3	22	15
113	0.3x FD	25.31			68	4	22	15
119	0.3x FD	25.31			69	5	22	15
146	0.3x FD	25.31			70	6	22	15
147	0.3x FD	25.31			71	7	22	15
164	0.3x FD	25.31			72	8	22	15
176	0.3x FD	25.31			73	9	20	15
189	0.3x FD	25.31			74	10	20	15
190	0.3x FD	25.31			75	11	20	15
191	0.3x FD	25.31			76	12	20	15
227	0.3x FD	25.31			77	13	20	15
233	0.3x FD	25.31			78	15	20	15
240	0.3x FD	25.31			79	16	20	15
86	Acetone	25.31			80	17	20	15
87	Acetone	25.31			81	18	20	15
93	Acetone	25.31			82	19	20	15
101	Acetone	25.31			83	20	20	15
108	Acetone	25.31			84	21	20	15
112	Acetone	25.31			85	22	20	15
126	Acetone	25.31			86	23	20	15
130	Acetone	25.31			87	24	20	15
131	Acetone	25.31			88	25	20	15
142	Acetone	25.31			89	26	20	15
151	Acetone	25.31
159	Acetone	25.31
167	Acetone	25.31
178	Acetone	25.31
180	Acetone	8.31
187	Acetone	25.31
188	Acetone	25.31
197	Acetone	25.31
205	Acetone	8.31
214	Acetone	25.31
218	Acetone	25.31
239	Acetone	25.31

## Sheet: Meadow - jointly
Test box No.	Treatment(1)	Treatment(2)	Treatment(3)	Habitat type	Date and time of spray(1)	Knock down time(1)	Death time(1)	End date of first period	Life time (days) to knock down or death(1)	Census(1)	Date and time of spray(2)	Knock down time(2)	Death time(2)	End date of second period	Life time (days) to knock down or death(2)	Census(2)	Date and time of spray(3)	Knock down time(3)	Death time(3)	End date of third period	Life time (days) to knock down or death(3)	Census(3)	Remarks
1	None	N/D	N/D	Meadow	2018-08-21 08:30:00			2018-09-18 08:30:00	28	1
2	None	N/D	N/D	Meadow	2018-08-21 08:30:00			2018-09-18 08:30:00	28	1
3	None	N/D	N/D	Meadow	2018-08-21 08:30:00			2018-09-18 08:30:00	28	1
4	None	N/D	N/D	Meadow	2018-08-21 08:29:59			2018-09-18 08:30:00	28	1
5	None	N/D	N/D	Meadow	2018-08-21 08:29:59			2018-09-18 08:30:00	28	1
6	None	N/D	N/D	Meadow	2018-08-21 08:29:59			2018-09-18 08:30:00	28	1
7	None	N/D	N/D	Meadow	2018-08-21 08:29:59			2018-09-18 08:30:00	28	1
8	None	N/D	N/D	Meadow	2018-08-21 08:29:59			2018-09-18 08:30:00	28	1
9	None	N/D	N/D	Meadow	2018-08-21 08:29:59			2018-09-18 08:30:00	28	1
10	None	N/D	N/D	Meadow	2018-08-21 08:29:59		2018-09-14 16:00:00		24.3125	0
11	None	N/D	N/D	Meadow	2018-08-21 08:29:59			2018-09-18 08:30:00	28	1
12	None	N/D	N/D	Meadow	2018-08-21 08:29:59			2018-09-18 08:30:00	28	1
13	None	N/D	N/D	Meadow	2018-08-21 08:29:59			2018-09-18 08:30:00	28	1
14	None	N/D	N/D	Meadow	2018-08-21 08:29:59			2018-09-18 08:30:00	28	1
15	None	N/D	N/D	Meadow	2018-08-21 08:29:59			2018-09-18 08:30:00	28	1
16	None	N/D	N/D	Meadow	2018-08-21 08:29:59			2018-09-18 08:30:00	28	1
17	None	N/D	N/D	Meadow	2018-08-21 08:29:59			2018-09-18 08:30:00	28	1
18	None	N/D	N/D	Meadow	2018-08-21 08:29:59			2018-09-18 08:30:00	28	1
19	None	N/D	N/D	Meadow	2018-08-21 08:29:59			2018-09-18 08:30:00	28	1
20	None	N/D	N/D	Meadow	2018-08-21 08:29:59		2018-08-24 16:00:00		3.3125	0
21	None	N/D	N/D	Meadow	2018-08-21 08:29:59			2018-09-18 08:30:00	28	1
22	None	N/D	N/D	Meadow	2018-08-21 08:29:59			2018-09-18 08:30:00	28	1
23	None	N/D	N/D	Meadow	2018-08-21 08:29:59			2018-09-18 08:30:00	28	1
24	None	N/D	N/D	Meadow	2018-08-21 08:29:59			2018-09-18 08:30:00	28	1
25	None	N/D	N/D	Meadow	2018-08-21 08:29:59		2018-08-29 16:00:00		8.3125	0
26	None	N/D	N/D	Meadow	2018-08-21 08:29:59			2018-09-18 08:30:00	28	1
27	None	N/D	N/D	Meadow	2018-08-21 08:29:59		2018-08-27 16:00:00		6.3125	0
28	None	N/D	N/D	Meadow	2018-08-21 08:29:59			2018-09-18 08:30:00	28	1
29	None	N/D	N/D	Meadow	2018-08-21 08:29:59		2018-08-29 16:00:00		8.3125	0
30	None	N/D	N/D	Meadow	2018-08-21 08:29:59			2018-09-18 08:30:00	28	1
31	None	N/D	N/D	Meadow	2018-08-21 08:29:59			2018-09-18 08:30:00	28	1
32	None	N/D	N/D	Meadow	2018-08-21 08:29:59			2018-09-18 08:30:00	28	1
33	None	N/D	N/D	Meadow	2018-08-21 08:29:59			2018-09-18 08:30:00	28	1
34	None	N/D	N/D	Meadow	2018-08-21 08:29:59			2018-09-18 08:30:00	28	1
35	None	N/D	N/D	Meadow	2018-08-21 08:29:59			2018-09-18 08:30:00	28	1
36	None	N/D	N/D	Meadow	2018-08-21 08:29:59			2018-09-18 08:30:00	28	1
37	None	N/D	N/D	Meadow	2018-08-21 08:29:59			2018-09-18 08:30:00	28	1
38	None	N/D	N/D	Meadow	2018-08-21 08:29:59			2018-09-18 08:30:00	28	1
39	None	N/D	N/D	Meadow	2018-08-21 08:29:59			2018-09-18 08:30:00	28	1
40	None	N/D	N/D	Meadow	2018-08-21 08:29:59		2018-09-09 16:00:00		19.3125	0
41	Acetone	N/D	N/D	Meadow	2018-08-21 08:29:59		2018-09-02 16:00:00		12.3125	0
42	Acetone	N/D	N/D	Meadow	2018-08-21 08:29:59	2018-08-30 16:00:00			9.3125	0
43	Acetone	N/D	N/D	Meadow	2018-08-21 08:29:59			2018-09-18 08:30:00	28	1
44	Acetone	N/D	N/D	Meadow	2018-08-21 08:29:59			2018-09-18 08:30:00	28	1
45	Acetone	N/D	N/D	Meadow	2018-08-21 08:29:59			2018-09-18 08:30:00	28	1
46	Acetone	N/D	N/D	Meadow	2018-08-21 08:29:59			2018-09-18 08:30:00	28	1
47	Acetone	N/D	N/D	Meadow	2018-08-21 08:29:59			2018-09-18 08:30:00	28	1
48	Acetone	N/D	N/D	Meadow	2018-08-21 08:29:59			2018-09-18 08:30:00	28	1
49	Acetone	N/D	N/D	Meadow	2018-08-21 08:29:59			2018-09-18 08:30:00	28	1
50	Acetone	N/D	N/D	Meadow	2018-08-21 08:29:59		2018-08-27 16:00:00		6.3125	0
51	Acetone	N/D	N/D	Meadow	2018-08-21 08:29:59			2018-09-18 08:30:00	28	1
52	Acetone	N/D	N/D	Meadow	2018-08-21 08:29:59			2018-09-18 08:30:00	28	1
53	Acetone	N/D	N/D	Meadow	2018-08-21 08:29:59			2018-09-18 08:30:00	28	1
54	Acetone	N/D	N/D	Meadow	2018-08-21 08:29:59			2018-09-18 08:30:00	28	1
55	Acetone	N/D	N/D	Meadow	2018-08-21 08:29:59			2018-09-18 08:30:00	28	1
56	Acetone	N/D	N/D	Meadow	2018-08-21 08:29:59			2018-09-14 16:00:00	24.3125	0
57	Acetone	N/D	N/D	Meadow	2018-08-21 08:29:59			2018-09-18 08:30:00	28	1
58	Acetone	N/D	N/D	Meadow	2018-08-21 08:29:59			2018-09-18 08:30:00	28	1
59	Acetone	N/D	N/D	Meadow	2018-08-21 08:29:59			2018-08-22 16:00:00	1.3125	0
60	Acetone	N/D	N/D	Meadow	2018-08-21 08:29:59			2018-09-18 08:30:00	28	1
61	Acetone	N/D	N/D	Meadow	2018-08-21 08:29:59			2018-09-18 08:30:00	28	1
62	Acetone	N/D	N/D	Meadow	2018-08-21 08:29:59			2018-09-18 08:30:00	28	1
63	Acetone	N/D	N/D	Meadow	2018-08-21 08:29:59		2018-09-07 16:00:00		17.3125	0
64	Acetone	N/D	N/D	Meadow	2018-08-21 08:29:59			2018-09-18 08:30:00	28	1
65	Acetone	N/D	N/D	Meadow	2018-08-21 08:29:59			2018-09-18 08:30:00	28	1
66	Acetone	N/D	N/D	Meadow	2018-08-21 08:29:59			2018-09-18 08:30:00	28	1
67	Acetone	N/D	N/D	Meadow	2018-08-21 08:29:59			2018-09-18 08:30:00	28	1
68	Acetone	N/D	N/D	Meadow	2018-08-21 08:29:59			2018-09-18 08:30:00	28	1
69	Acetone	N/D	N/D	Meadow	2018-08-21 08:29:59			2018-09-18 08:30:00	28	1
70	Acetone	N/D	N/D	Meadow	2018-08-21 08:29:59			2018-09-18 08:30:00	28	1
71	Acetone	N/D	N/D	Meadow	2018-08-21 08:29:59			2018-09-18 08:30:00	28	1
72	Acetone	N/D	N/D	Meadow	2018-08-21 08:29:59			2018-09-18 08:30:00	28	1
73	Acetone	N/D	N/D	Meadow	2018-08-21 08:29:59			2018-09-18 08:30:00	28	1
74	Acetone	N/D	N/D	Meadow	2018-08-21 08:29:59		2018-08-30 16:00:00		9.3125	0
75	Acetone	N/D	N/D	Meadow	2018-08-21 08:29:59			2018-09-18 08:30:00	28	1
76	Acetone	N/D	N/D	Meadow	2018-08-21 08:29:59			2018-09-18 08:30:00	28	1
77	Acetone	N/D	N/D	Meadow	2018-08-21 08:29:59			2018-09-18 08:30:00	28	1
78	Acetone	N/D	N/D	Meadow	2018-08-21 08:29:59			2018-09-18 08:30:00	28	1
79	Acetone	N/D	N/D	Meadow	2018-08-21 08:29:59			2018-09-18 08:30:00	28	1
80	Acetone	N/D	N/D	Meadow	2018-08-21 08:29:59			2018-09-18 08:30:00	28	1
81	0.3x FD	N/D	N/D	Meadow	2018-08-21 08:29:59	2018-09-11 16:00:00			21.3125	0
82	0.3x FD	0.3x FD	N/D	Meadow	2018-08-21 08:29:59			2018-09-18 08:29:59	28	1	2018-09-18 08:29:59	2018-09-18 18:30:00			0.416667	0
83	0.3x FD	N/D	N/D	Meadow	2018-08-21 08:29:59	2018-08-21 18:30:00			0.416667	0
84	0.3x FD	0.3x FD	N/D	Meadow	2018-08-21 08:29:59			2018-09-18 08:29:59	28	1	2018-09-18 08:29:59		2018-10-01 16:00:00		13.3125	0
85	0.3x FD	Acetone	N/D	Meadow	2018-08-21 08:29:59			2018-09-18 08:29:59	28	1	2018-09-18 08:29:59			2018-10-24 08:30:00	36	1
86	0.3x FD	0.3x FD	0.3x FD	Meadow	2018-08-21 08:29:59			2018-09-18 08:29:59	28	1	2018-09-18 08:29:59			2018-10-24 08:30:00	36	1	2018-10-24 08:29:59			2018-11-18 15:59:59	25.3125	1
87	0.3x FD	0.3x FD	0.3x FD	Meadow	2018-08-21 08:29:59			2018-09-18 08:29:59	28	1	2018-09-18 08:29:59			2018-10-24 08:30:00	36	1	2018-10-24 08:29:59			2018-11-18 15:59:59	25.3125	1
88	0.3x FD	N/D	N/D	Meadow	2018-08-21 08:29:59	2018-08-22 08:30:00			1	0
89	0.3x FD	N/D	N/D	Meadow	2018-08-21 08:29:59	2018-08-21 18:30:00			0.416667	0
90	0.3x FD	N/D	N/D	Meadow	2018-08-21 08:29:59	2018-08-21 18:00:00			0.395833	0
91	0.3x FD	N/D	N/D	Meadow	2018-08-21 08:29:59	2018-08-21 14:30:00			0.25	0
92	0.3x FD	0.3x FD	N/D	Meadow	2018-08-21 08:29:59			2018-09-18 08:29:59	28	1	2018-09-18 08:29:59	2018-09-18 12:30:00			0.166667	0
93	0.3x FD	0.3x FD	Acetone	Meadow	2018-08-21 08:29:59			2018-09-18 08:29:59	28	1	2018-09-18 08:29:59			2018-10-24 08:30:00	36	1	2018-10-24 08:29:59			2018-11-18 15:59:59	25.3125	1
94	0.3x FD	N/D	N/D	Meadow	2018-08-21 08:29:59	2018-08-21 14:30:00			0.25	0
95	0.3x FD	N/D	N/D	Meadow	2018-08-21 08:29:59	2018-08-21 18:30:00			0.416667	0
96	0.3x FD	Acetone	N/D	Meadow	2018-08-21 08:29:59			2018-09-18 08:29:59	28	1	2018-09-18 08:29:59			2018-10-24 08:30:00	36	1
97	0.3x FD	0.3x FD	N/D	Meadow	2018-08-21 08:29:59			2018-09-18 08:29:59	28	1	2018-09-18 08:29:59	2018-09-18 12:30:00			0.166667	0
98	0.3x FD	0.3x FD	Acetone	Meadow	2018-08-21 08:29:59			2018-09-18 08:29:59	28	1	2018-09-18 08:29:59			2018-10-24 08:30:00	36	1	2018-10-24 08:29:59			2018-11-18 15:59:59	25.3125	1
99	0.3x FD	N/D	N/D	Meadow	2018-08-21 08:29:59	2018-08-25 16:00:00			4.3125	0
100	0.3x FD	0.3x FD	Acetone	Meadow	2018-08-21 08:29:59			2018-09-18 08:29:59	28	1	2018-09-18 08:29:59			2018-10-24 08:30:00	36	1	2018-10-24 08:29:59			2018-11-18 15:59:59	25.3125	1
101	0.3x FD	Acetone	N/D	Meadow	2018-08-21 08:29:59			2018-09-18 08:29:59	28	1	2018-09-18 08:29:59		2018-10-19 16:00:00		31.3125	0
102	0.3x FD	N/D	N/D	Meadow	2018-08-21 08:29:59	2018-09-11 16:00:00			21.3125	0						1
103	0.3x FD	Acetone	N/D	Meadow	2018-08-21 08:29:59			2018-09-18 08:29:59	28	1	2018-09-18 08:29:59			2018-10-24 08:30:00	36	1
104	0.3x FD	N/D	N/D	Meadow	2018-08-21 08:29:59	2018-08-21 20:30:00			0.5	0
105	0.3x FD	0.3x FD	N/D	Meadow	2018-08-21 08:29:59			2018-09-18 08:29:59	28	1	2018-09-18 08:29:59	2018-09-18 18:30:00			0.416667	0
106	0.3x FD	N/D	N/D	Meadow	2018-08-21 08:29:59		2018-08-31 16:00:00		10.3125	0
107	0.3x FD	0.3x FD	Acetone	Meadow	2018-08-21 08:29:59			2018-09-18 08:29:59	28	1	2018-09-18 08:29:59			2018-10-24 08:30:00	36	1	2018-10-24 08:29:59			2018-11-18 15:59:59	25.3125	1
108	0.3x FD	N/D	N/D	Meadow	2018-08-21 08:29:59	2018-08-21 16:30:00			0.333333	0
109	0.3x FD	N/D	N/D	Meadow	2018-08-21 08:29:59	2018-08-22 16:00:00			1.3125	0
110	0.3x FD	N/D	N/D	Meadow	2018-08-21 08:29:59	2018-08-21 18:30:00			0.416667	0
111	0.3x FD	N/D	N/D	Meadow	2018-08-21 08:29:59	2018-08-22 08:30:00			1	0
112	0.3x FD	N/D	N/D	Meadow	2018-08-21 08:29:59	2018-08-21 20:30:00			0.5	0
113	0.3x FD	N/D	N/D	Meadow	2018-08-21 08:29:59	2018-08-21 18:30:00			0.416667	0
114	0.3x FD	N/D	N/D	Meadow	2018-08-21 08:29:59	2018-08-21 18:30:00			0.416667	0
115	0.3x FD	N/D	N/D	Meadow	2018-08-21 08:29:59		2018-08-25 16:00:00		4.3125	0
116	0.3x FD	N/D	N/D	Meadow	2018-08-21 08:29:59	2018-08-21 18:30:00			0.416667	0
117	0.3x FD	N/D	N/D	Meadow	2018-08-21 08:29:59		2018-08-31 16:00:00		10.3125	0
118	0.3x FD	0.3x FD	0.3x FD	Meadow	2018-08-21 08:29:59			2018-09-18 08:29:59	28	1	2018-09-18 08:29:59			2018-10-24 08:30:00	36	1	2018-10-24 08:29:59			2018-11-18 15:59:59	25.3125	1
119	0.3x FD	N/D	N/D	Meadow	2018-08-21 08:29:59	2018-08-21 18:30:00			0.416667	0
120	0.3x FD	0.3x FD	0.3x FD	Meadow	2018-08-21 08:29:59			2018-09-18 08:29:59	28	1	2018-09-18 08:29:59			2018-10-24 08:30:00	36	1	2018-10-24 08:29:59			2018-11-18 15:59:59	25.3125	1
121	0.3x FD	N/D	N/D	Meadow	2018-08-21 08:29:59	2018-08-21 18:30:00			0.416667	0
122	0.3x FD	Acetone	N/D	Meadow	2018-08-21 08:29:59			2018-09-18 08:29:59	28	1	2018-09-18 08:29:59			2018-10-24 08:30:00	36	1
123	0.3x FD	Acetone	N/D	Meadow	2018-08-21 08:29:59			2018-09-18 08:29:59	28	1	2018-09-18 08:29:59		2018-10-21 16:00:00		33.3125	0
124	0.3x FD	0.3x FD	0.3x FD	Meadow	2018-08-21 08:29:59			2018-09-18 08:29:59	28	1	2018-09-18 08:29:59			2018-10-24 08:30:00	36	1	2018-10-24 08:29:59			2018-11-18 15:59:59	25.3125	1
125	0.3x FD	N/D	N/D	Meadow	2018-08-21 08:29:59	2018-09-02 16:00:00			12.3125	0
126	0.3x FD	N/D	N/D	Meadow	2018-08-21 08:29:59		2018-08-29 16:00:00		8.3125	0
127	0.3x FD	Acetone	N/D	Meadow	2018-08-21 08:29:59			2018-09-18 08:29:59	28	1	2018-09-18 08:29:59			2018-10-24 08:30:00	36	1
128	0.3x FD	N/D	N/D	Meadow	2018-08-21 08:29:59	2018-08-22 08:30:00			1	0
129	0.3x FD	Acetone	N/D	Meadow	2018-08-21 08:29:59			2018-09-18 08:29:59	28	1	2018-09-18 08:29:59			2018-10-24 08:30:00	36	1
130	0.3x FD	0.3x FD	0.3x FD	Meadow	2018-08-21 08:29:59			2018-09-18 08:29:59	28	1	2018-09-18 08:29:59			2018-10-24 08:30:00	36	1	2018-10-24 08:29:59			2018-11-18 15:59:59	25.3125	1
131	0.3x FD	N/D	N/D	Meadow	2018-08-21 08:29:59	2018-08-21 14:30:00			0.25	0
132	0.3x FD	N/D	N/D	Meadow	2018-08-21 08:29:59	2018-08-22 08:30:00			1	0
133	0.3x FD	N/D	N/D	Meadow	2018-08-21 08:29:59		2018-09-01 16:00:00		11.3125	0
134	0.3x FD	N/D	N/D	Meadow	2018-08-21 08:29:59	2018-08-21 20:30:00			0.5	0
135	0.3x FD	N/D	N/D	Meadow	2018-08-21 08:29:59	2018-08-21 20:30:00			0.5	0
136	0.3x FD	0.3x FD	0.3x FD	Meadow	2018-08-21 08:29:59		2018-09-18 08:29:59		28	1	2018-09-18 08:29:59			2018-10-24 08:30:00	36	1	2018-10-24 08:29:59			2018-11-18 15:59:59	25.3125	1
137	0.3x FD	N/D	N/D	Meadow	2018-08-21 08:29:59	2018-08-21 20:30:00			0.5	0
138	0.3x FD	N/D	N/D	Meadow	2018-08-21 08:29:59		2018-09-13 08:30:00		23	0
139	0.3x FD	N/D	N/D	Meadow	2018-08-21 08:29:59		2018-09-08 16:00:00		18.3125	0
140	0.3x FD	N/D	N/D	Meadow	2018-08-21 08:29:59	2018-08-22 08:30:00			1	0
141	0.3x FD	Acetone	N/D	Meadow	2018-08-21 08:29:59			2018-09-18 08:29:59	28	1	2018-09-18 08:29:59			2018-10-24 08:30:00	36	1
142	0.3x FD	N/D	N/D	Meadow	2018-08-21 08:29:59	2018-08-21 18:30:00			0.416667	0
143	0.3x FD	N/D	N/D	Meadow	2018-08-21 08:29:59	2018-08-21 18:30:00			0.416667	0
144	0.3x FD	Acetone	N/D	Meadow	2018-08-21 08:29:59			2018-09-18 08:29:59	28	1	2018-09-18 08:29:59			2018-10-24 08:30:00	36	1
145	0.3x FD	Acetone	N/D	Meadow	2018-08-21 08:29:59			2018-09-18 08:29:59	28	1	2018-09-18 08:29:59			2018-10-24 08:30:00	36	1
146	0.3x FD	N/D	N/D	Meadow	2018-08-21 08:29:59	2018-08-21 20:30:00			0.5	0
147	0.3x FD	Acetone	N/D	Meadow	2018-08-21 08:29:59			2018-09-18 08:29:59	28	1	2018-09-18 08:29:59			2018-10-24 08:30:00	36	1
148	0.3x FD	N/D	N/D	Meadow	2018-08-21 08:29:59		2018-08-27 16:00:00		6.3125	0
149	0.3x FD	0.3x FD	0.3x FD	Meadow	2018-08-21 08:29:59			2018-09-18 08:29:59	28	1	2018-09-18 08:29:59			2018-10-24 08:30:00	36	1	2018-10-24 08:29:59			2018-11-18 15:59:59	25.3125	1
150	0.3x FD	Acetone	N/D	Meadow	2018-08-21 08:29:59			2018-09-18 08:29:59	28	1	2018-09-18 08:29:59			2018-10-24 08:30:00	36	1
151	0.3x FD	Acetone	N/D	Meadow	2018-08-21 08:29:59			2018-09-18 08:29:59	28	1	2018-09-18 08:29:59			2018-10-24 08:30:00	36	1
152	0.3x FD	Acetone	N/D	Meadow	2018-08-21 08:29:59			2018-09-18 08:29:59	28	1	2018-09-18 08:29:59			2018-10-24 08:30:00	36	1
153	0.3x FD	0.3x FD	0.3x FD	Meadow	2018-08-21 08:29:59			2018-09-18 08:29:59	28	1	2018-09-18 08:29:59			2018-10-24 08:30:00	36	1	2018-10-24 08:29:59			2018-11-18 15:59:59	25.3125	1
154	0.3x FD	Acetone	N/D	Meadow	2018-08-21 08:29:59			2018-09-18 08:29:59	28	1	2018-09-18 08:29:59			2018-10-24 08:30:00	36	1
155	0.3x FD	0.3x FD	0.3x FD	Meadow	2018-08-21 08:29:59			2018-09-18 08:29:59	28	1	2018-09-18 08:29:59			2018-10-24 08:30:00	36	1	2018-10-24 08:29:59			2018-11-18 15:59:59	25.3125	1
156	0.3x FD	0.3x FD	Acetone	Meadow	2018-08-21 08:29:59			2018-09-18 08:29:59	28	1	2018-09-18 08:29:59			2018-10-24 08:30:00	36	1	2018-10-24 08:29:59		2018-11-01 16:00:00		8.3125	0
157	0.3x FD	Acetone	N/D	Meadow	2018-08-21 08:29:59			2018-09-18 08:29:59	28	1	2018-09-18 08:29:59			2018-10-24 08:30:00	36	1
158	0.3x FD	N/D	N/D	Meadow	2018-08-21 08:29:59		2018-09-04 16:00:00		14.3125	0
159	0.3x FD	N/D	N/D	Meadow	2018-08-21 08:29:59	2018-08-21 16:30:00			0.333333	0
160	0.3x FD	N/D	N/D	Meadow	2018-08-21 08:29:59			2018-09-18 08:29:59	28	0													Died between T0 and T1 - substituted in T1
161	0.3x FD	N/D	N/D	Meadow	2018-08-21 08:29:59	2018-08-22 08:30:00			1	0
162	0.3x FD	N/D	N/D	Meadow	2018-08-21 08:29:59	2018-08-21 20:30:00			0.5	0
163	0.3x FD	N/D	N/D	Meadow	2018-08-21 08:29:59		2018-08-25 16:00:00		4.3125	0
164	0.3x FD	N/D	N/D	Meadow	2018-08-21 08:29:59	2018-08-22 16:00:00			1.3125	0
165	0.3x FD	N/D	N/D	Meadow	2018-08-21 08:29:59	2018-08-22 08:30:00			1	0
166	0.3x FD	N/D	N/D	Meadow	2018-08-21 08:29:59	2018-08-22 16:00:00			1.3125	0
167	0.3x FD	N/D	N/D	Meadow	2018-08-21 08:29:59	2018-08-22 08:30:00			1	0
168	0.3x FD	N/D	N/D	Meadow	2018-08-21 08:29:59	2018-08-21 20:30:00			0.5	0
169	0.3x FD	N/D	N/D	Meadow	2018-08-21 08:29:59	2018-08-21 18:30:00			0.416667	0
170	0.3x FD	N/D	N/D	Meadow	2018-08-21 08:29:59	2018-08-22 08:30:00			1	0
171	0.3x FD	N/D	N/D	Meadow	2018-08-21 08:29:59	2018-08-22 08:30:00			1	0
172	0.3x FD	N/D	N/D	Meadow	2018-08-21 08:29:59	2018-08-21 20:30:00			0.5	0
173	0.3x FD	N/D	N/D	Meadow	2018-08-21 08:29:59	2018-08-21 14:30:00			0.25	0
174	0.3x FD	0.3x FD	N/D	Meadow	2018-08-21 08:29:59			2018-09-18 08:29:59	28	1	2018-09-18 08:29:59	2018-09-20 16:00:00			2.3125	0
175	0.3x FD	Acetone	N/D	Meadow	2018-08-21 08:29:59			2018-09-18 08:29:59	28	1	2018-09-18 08:29:59			2018-10-24 08:30:00	36	1
176	0.3x FD	Acetone	N/D	Meadow	2018-08-21 08:29:59			2018-09-18 08:29:59	28	1	2018-09-18 08:29:59			2018-10-24 08:30:00	36	1
177	0.3x FD	N/D	N/D	Meadow	2018-08-21 08:29:59	2018-08-22 08:30:00			1	0
178	0.3x FD	0.3x FD	0.3x FD	Meadow	2018-08-21 08:29:59			2018-09-18 08:29:59	28	1	2018-09-18 08:29:59			2018-10-24 08:30:00	36	1	2018-10-24 08:29:59			2018-11-18 15:59:59	25.3125	1
179	0.3x FD	N/D	N/D	Meadow	2018-08-21 08:29:59		2018-08-31 16:00:00		10.3125	0
180	0.3x FD	Acetone	N/D	Meadow	2018-08-21 08:29:59			2018-09-18 08:29:59	28	1	2018-09-18 08:29:59			2018-10-24 08:30:00	36	1
181	0.3x FD	0.3x FD	Acetone	Meadow	2018-08-21 08:29:59			2018-09-18 08:29:59	28	1	2018-09-18 08:29:59			2018-10-24 08:30:00	36	1	2018-10-24 08:29:59			2018-11-18 15:59:59	25.3125	1
182	0.3x FD	N/D	N/D	Meadow	2018-08-21 08:29:59	2018-08-22 08:30:00			1	0
183	0.3x FD	0.3x FD	N/D	Meadow	2018-08-21 08:29:59			2018-09-18 08:29:59	28	1	2018-09-18 08:29:59	2018-10-02 16:00:00	2018-10-03 16:00:00		14.3125	0
184	0.3x FD	N/D	N/D	Meadow	2018-08-21 08:29:59		2018-09-04 16:00:00		14.3125	0
185	0.3x FD	0.3x FD	Acetone	Meadow	2018-08-21 08:29:59			2018-09-18 08:29:59	28	1	2018-09-18 08:29:59			2018-10-24 08:30:00	36	1	2018-10-24 08:29:59			2018-11-18 15:59:59	25.3125	1
186	0.3x FD	N/D	N/D	Meadow	2018-08-21 08:29:59	2018-08-22 08:30:00			1	0
187	0.3x FD	Acetone	N/D	Meadow	2018-08-21 08:29:59			2018-09-18 08:29:59	28	1	2018-09-18 08:29:59			2018-10-24 08:30:00	36	1
188	0.3x FD	0.3x FD	Acetone	Meadow	2018-08-21 08:29:59			2018-09-18 08:29:59	28	1	2018-09-18 08:29:59			2018-10-24 08:30:00	36	1	2018-10-24 08:29:59			2018-11-18 15:59:59	25.3125	1
189	0.3x FD	N/D	N/D	Meadow	2018-08-21 08:29:59	2018-08-22 08:30:00			1	0
190	0.3x FD	Acetone	N/D	Meadow	2018-08-21 08:29:59			2018-09-18 08:29:59	28	1	2018-09-18 08:29:59			2018-10-24 08:30:00	36	1
191	0.3x FD	N/D	N/D	Meadow	2018-08-21 08:29:59	2018-08-22 08:30:00			1	0
192	0.3x FD	N/D	N/D	Meadow	2018-08-21 08:29:59		2018-09-12 16:00:00		22.3125	0
193	0.3x FD	N/D	N/D	Meadow	2018-08-21 08:29:59	2018-08-21 16:30:00			0.333333	0
194	0.3x FD	Acetone	N/D	Meadow	2018-08-21 08:29:59			2018-09-18 08:29:59	28	1	2018-09-18 08:29:59		2018-10-01 16:00:00		13.3125	0
195	0.3x FD	N/D	N/D	Meadow	2018-08-21 08:29:59	2018-08-27 16:00:00			6.3125	0
196	0.3x FD	Acetone	N/D	Meadow	2018-08-21 08:29:59			2018-09-18 08:29:59	28	1	2018-09-18 08:29:59			2018-10-24 08:30:00	36	1
197	0.3x FD	N/D	N/D	Meadow	2018-08-21 08:29:59		2018-09-04 16:00:00		14.3125	0
198	0.3x FD	0.3x FD	0.3x FD	Meadow	2018-08-21 08:29:59			2018-09-18 08:29:59	28	1	2018-09-18 08:29:59			2018-10-24 08:30:00	36	1	2018-10-24 08:29:59			2018-11-18 15:59:59	25.3125	1
199	0.3x FD	N/D	N/D	Meadow	2018-08-21 08:29:59	2018-09-13 16:00:00			23.3125	0
200	0.3x FD	N/D	N/D	Meadow	2018-08-21 08:29:59		2018-09-10 08:30:00		20	0
201	0.3x FD	Acetone	N/D	Meadow	2018-08-21 08:29:59			2018-09-18 08:29:59	28	1	2018-09-18 08:29:59			2018-10-24 08:30:00	36	1
202	0.3x FD	0.3x FD	0.3x FD	Meadow	2018-08-21 08:29:59			2018-09-18 08:29:59	28	1	2018-09-18 08:29:59			2018-10-24 08:29:59	36	1	2018-10-24 08:29:59	2018-10-24 20:30:00			0.5	0
203	0.3x FD	0.3x FD	Acetone	Meadow	2018-08-21 08:29:59			2018-09-18 08:29:59	28	1	2018-09-18 08:29:59			2018-10-24 08:29:59	36	1	2018-10-24 08:29:59			2018-11-18 15:59:59	25.3125	1
204	0.3x FD	Acetone	N/D	Meadow	2018-08-21 08:29:59			2018-09-18 08:29:59	28	1	2018-09-18 08:29:59			2018-10-24 08:29:59	36	1
205	0.3x FD	N/D	N/D	Meadow	2018-08-21 08:29:59	2018-08-22 16:00:00			1.3125	0
206	0.3x FD	0.3x FD	Acetone	Meadow	2018-08-21 08:29:59			2018-09-18 08:29:59	28	1	2018-09-18 08:29:59			2018-10-24 08:29:59	36	1	2018-10-24 08:29:59		2018-11-01 16:00:00		8.3125	0
207	0.3x FD	N/D	N/D	Meadow	2018-08-21 08:29:59		2018-09-04 16:00:00		14.3125	0
208	0.3x FD	N/D	N/D	Meadow	2018-08-21 08:29:59		2018-09-07 16:00:00		17.3125	0
209	0.3x FD	N/D	N/D	Meadow	2018-08-21 08:29:59	2018-08-22 08:30:00			1	0
210	0.3x FD	N/D	N/D	Meadow	2018-08-21 08:29:59		2018-09-04 16:00:00		14.3125	0
211	0.3x FD	Acetone	N/D	Meadow	2018-08-21 08:29:59			2018-09-18 08:29:59	28	1	2018-09-18 08:29:59			2018-10-24 08:29:59	36	1
212	0.3x FD	Acetone	N/D	Meadow	2018-08-21 08:29:59			2018-09-18 08:29:59	28	1	2018-09-18 08:29:59			2018-10-24 08:29:59	36	1
213	0.3x FD	N/D	N/D	Meadow	2018-08-21 08:29:59		2018-08-29 16:00:00		8.3125	0
214	0.3x FD	N/D	N/D	Meadow	2018-08-21 08:29:59		2018-09-18 08:29:59		28	0
215	0.3x FD	N/D	N/D	Meadow	2018-08-21 08:29:59		2018-08-30 16:00:00		9.3125	0
216	0.3x FD	Acetone	N/D	Meadow	2018-08-21 08:29:59			2018-09-18 08:29:59	28	1	2018-09-18 08:29:59			2018-10-24 08:29:59	36	1
217	0.3x FD	Acetone	N/D	Meadow	2018-08-21 08:29:59			2018-09-18 08:29:59	28	1	2018-09-18 08:29:59			2018-10-24 08:29:59	36	1
218	0.3x FD	0.3x FD	Acetone	Meadow	2018-08-21 08:29:59			2018-09-18 08:29:59	28	1	2018-09-18 08:29:59			2018-10-24 08:29:59	36	1	2018-10-24 08:29:59			2018-11-18 15:59:59	25.3125	1
219	0.3x FD	Acetone	N/D	Meadow	2018-08-21 08:29:59			2018-09-18 08:29:59	28	1	2018-09-18 08:29:59			2018-10-24 08:29:59	36	1
220	0.3x FD	N/D	N/D	Meadow	2018-08-21 08:29:59		2018-09-17 16:00:00		27.3125	0
221	0.3x FD	0.3x FD	Acetone	Meadow	2018-08-21 08:29:59			2018-09-18 08:29:59	28	1	2018-09-18 08:29:59			2018-10-24 08:29:59	36	1	2018-10-24 08:29:59		2018-11-01 16:00:00		8.3125	0
222	0.3x FD	Acetone	N/D	Meadow	2018-08-21 08:29:59			2018-09-18 08:29:59	28	1	2018-09-18 08:29:59		2018-09-23 16:00:00		5.3125	0
223	0.3x FD	N/D	N/D	Meadow	2018-08-21 08:29:59		2018-08-27 16:00:00		6.3125	0
224	0.3x FD	Acetone	N/D	Meadow	2018-08-21 08:29:59			2018-09-18 08:29:59	28	1	2018-09-18 08:29:59	2018-09-29 16:00:00	2018-10-02 16:00:00		11.3125	0
225	0.3x FD	Acetone	N/D	Meadow	2018-08-21 08:29:59			2018-09-18 08:29:59	28	1	2018-09-18 08:29:59			2018-10-24 08:29:59	36	1
226	0.3x FD	N/D	N/D	Meadow	2018-08-21 08:29:59		2018-09-06 16:00:00		16.3125	0
227	0.3x FD	N/D	N/D	Meadow	2018-08-21 08:29:59		2018-09-13 08:30:00		23	0
228	0.3x FD	Acetone	N/D	Meadow	2018-08-21 08:29:59			2018-09-18 08:29:59	28	1	2018-09-18 08:29:59			2018-10-24 08:29:59	36	1
229	0.3x FD	0.3x FD	Acetone	Meadow	2018-08-21 08:29:59			2018-09-18 08:29:59	28	1	2018-09-18 08:29:59			2018-10-24 08:29:59	36	1	2018-10-24 08:29:59			2018-11-18 15:59:59	25.3125	1
230	0.3x FD	N/D	N/D	Meadow	2018-08-21 08:29:59		2018-08-31 16:00:00		10.3125	0
231	0.3x FD	Acetone	N/D	Meadow	2018-08-21 08:29:59			2018-09-18 08:29:59	28	1	2018-09-18 08:29:59			2018-10-24 08:29:59	36	1
232	0.3x FD	0.3x FD	0.3x FD	Meadow	2018-08-21 08:29:59			2018-09-18 08:29:59	28	1	2018-09-18 08:29:59			2018-10-24 08:29:59	36	1	2018-10-24 08:29:59			2018-11-18 15:59:59	25.3125	1
233	0.3x FD	Acetone	N/D	Meadow	2018-08-21 08:29:59			2018-09-18 08:29:59	28	1	2018-09-18 08:29:59			2018-10-24 08:29:59	36	1
234	0.3x FD	0.3x FD	Acetone	Meadow	2018-08-21 08:29:59			2018-09-18 08:29:59	28	1	2018-09-18 08:29:59			2018-10-24 08:29:59	36	1	2018-10-24 08:29:59			2018-11-18 15:59:59	25.3125	1
235	0.3x FD	N/D	N/D	Meadow	2018-08-21 08:29:59	2018-08-22 08:30:00			1	0
236	0.3x FD	N/D	N/D	Meadow	2018-08-21 08:29:59		2018-09-10 08:30:00		20	0
237	0.3x FD	N/D	N/D	Meadow	2018-08-21 08:29:59		2018-09-01 16:00:00		11.3125	0
238	0.3x FD	0.3x FD	Acetone	Meadow	2018-08-21 08:29:59			2018-09-18 08:29:59	28	1	2018-09-18 08:29:59			2018-10-24 08:29:59	36	1	2018-10-24 08:29:59		2018-11-01 16:00:00		8.3125	0
239	0.3x FD	0.3x FD	0.3x FD	Meadow	2018-08-21 08:29:59			2018-09-18 08:29:59	28	1	2018-09-18 08:29:59			2018-10-24 08:29:59	36	1	2018-10-24 08:29:59			2018-11-18 15:59:59	25.3125	1
240	0.3x FD	N/D	N/D	Meadow	2018-08-21 08:29:59		2018-09-01 16:00:00		11.3125	0

## Sheet: Meadow - first dose
Test box No.	Treatment	Life time (days) to knock down				Day	Survival time [d]	None	Aceton	P-1
1	None	28				0	0	40	40	160
2	None	28				0.5	0.5	40	40	131
3	None	28				1	1	40	39	110
4	None	28				2	2	40	39	110
5	None	28				3	3	39	39	110
6	None	28				4	4	39	39	107
7	None	28				5	5	39	39	107
8	None	28				6	6	38	38	104
9	None	28				7	7	38	38	104
10	None	24.31				8	8	36	38	102
11	None	28				9	9	36	36	101
12	None	28				10	10	36	36	97
13	None	28				11	11	36	36	94
14	None	28				12	12	36	35	93
15	None	28				13	13	36	35	93
16	None	28				14	14	36	35	88
17	None	28				15	15	36	35	88
18	None	28				16	16	36	35	87
19	None	28				17	17	36	34	86
20	None	3.31				18	18	36	34	85
21	None	28				19	19	35	34	85
22	None	28				20	20	35	34	83
23	None	28				21	21	35	34	81
24	None	28				22	22	35	34	80
25	None	8.31				23	23	35	34	77
26	None	28				24	24	34	33	77
27	None	6.31				25	25	34	33	77
28	None	28				26	26	34	33	77
29	None	8.31				27	27	34	33	76
30	None	28				28	28	34	33	74
31	None	28
32	None	28
33	None	28
34	None	28
35	None	28
36	None	28
37	None	28
38	None	28
39	None	28
40	None	19.31
41	Acetone	12.31
42	Acetone	9.31
43	Acetone	28
44	Acetone	28
45	Acetone	28
46	Acetone	28
47	Acetone	28
48	Acetone	28
49	Acetone	28
50	Acetone	6.31
51	Acetone	28
52	Acetone	28
53	Acetone	28
54	Acetone	28
55	Acetone	28
56	Acetone	24.31
57	Acetone	28
58	Acetone	28
59	Acetone	1.31
60	Acetone	28
61	Acetone	28
62	Acetone	28
63	Acetone	17.31
64	Acetone	28
65	Acetone	28
66	Acetone	28
67	Acetone	28
68	Acetone	28
69	Acetone	28
70	Acetone	28
71	Acetone	28
72	Acetone	28
73	Acetone	28
74	Acetone	9.31
75	Acetone	28
76	Acetone	28
77	Acetone	28
78	Acetone	28
79	Acetone	28
80	Acetone	28
81	0.3x FD	21.31
82	0.3x FD	28
83	0.3x FD	0.42
84	0.3x FD	28
85	0.3x FD	28
86	0.3x FD	28
87	0.3x FD	28
88	0.3x FD	1
89	0.3x FD	0.42
90	0.3x FD	0.4
91	0.3x FD	0.25
92	0.3x FD	28
93	0.3x FD	28
94	0.3x FD	0.25
95	0.3x FD	0.42
96	0.3x FD	28
97	0.3x FD	28
98	0.3x FD	28
99	0.3x FD	4.31
100	0.3x FD	28
101	0.3x FD	28
102	0.3x FD	21.31
103	0.3x FD	28
104	0.3x FD	0.5
105	0.3x FD	28
106	0.3x FD	10.31
107	0.3x FD	28
108	0.3x FD	0.33
109	0.3x FD	1.31
110	0.3x FD	0.42
111	0.3x FD	1
112	0.3x FD	0.5
113	0.3x FD	0.42
114	0.3x FD	0.42
115	0.3x FD	4.31
116	0.3x FD	0.42
117	0.3x FD	10.31
118	0.3x FD	28
119	0.3x FD	0.42
120	0.3x FD	28
121	0.3x FD	0.42
122	0.3x FD	28
123	0.3x FD	28
124	0.3x FD	28
125	0.3x FD	12.31
126	0.3x FD	8.31
127	0.3x FD	28
128	0.3x FD	1
129	0.3x FD	28
130	0.3x FD	28
131	0.3x FD	0.25
132	0.3x FD	1
133	0.3x FD	11.31
134	0.3x FD	0.5
135	0.3x FD	0.5
136	0.3x FD	28
137	0.3x FD	0.5
138	0.3x FD	23
139	0.3x FD	18.31
140	0.3x FD	1
141	0.3x FD	28
142	0.3x FD	0.42
143	0.3x FD	0.42
144	0.3x FD	28
145	0.3x FD	28
146	0.3x FD	0.5
147	0.3x FD	28
148	0.3x FD	6.31
149	0.3x FD	28
150	0.3x FD	28
151	0.3x FD	28
152	0.3x FD	28
153	0.3x FD	28
154	0.3x FD	28
155	0.3x FD	28
156	0.3x FD	28
157	0.3x FD	28
158	0.3x FD	14.31
159	0.3x FD	0.33
160	0.3x FD	28	Dead
161	0.3x FD	1
162	0.3x FD	0.5
163	0.3x FD	4.31
164	0.3x FD	1.31
165	0.3x FD	1
166	0.3x FD	1.31
167	0.3x FD	1
168	0.3x FD	0.5
169	0.3x FD	0.42
170	0.3x FD	1
171	0.3x FD	1
172	0.3x FD	0.5
173	0.3x FD	0.25
174	0.3x FD	28
175	0.3x FD	28
176	0.3x FD	28
177	0.3x FD	1
178	0.3x FD	28
179	0.3x FD	10.31
180	0.3x FD	28
181	0.3x FD	28
182	0.3x FD	1
183	0.3x FD	28
184	0.3x FD	14.31
185	0.3x FD	28
186	0.3x FD	1
187	0.3x FD	28
188	0.3x FD	28
189	0.3x FD	1
190	0.3x FD	28
191	0.3x FD	1
192	0.3x FD	22.31
193	0.3x FD	0.33
194	0.3x FD	28
195	0.3x FD	6.31
196	0.3x FD	28
197	0.3x FD	14.31
198	0.3x FD	28
199	0.3x FD	23.31
200	0.3x FD	20
201	0.3x FD	28
202	0.3x FD	28
203	0.3x FD	28
204	0.3x FD	28
205	0.3x FD	1.31
206	0.3x FD	28
207	0.3x FD	14.31
208	0.3x FD	17.31
209	0.3x FD	1
210	0.3x FD	14.31
211	0.3x FD	28
212	0.3x FD	28
213	0.3x FD	8.31
214	0.3x FD	28	Dead
215	0.3x FD	9.31
216	0.3x FD	28
217	0.3x FD	28
218	0.3x FD	28
219	0.3x FD	28
220	0.3x FD	27.31
221	0.3x FD	28
222	0.3x FD	28
223	0.3x FD	6.31
224	0.3x FD	28
225	0.3x FD	28
226	0.3x FD	16.31
227	0.3x FD	23
228	0.3x FD	28
229	0.3x FD	28
230	0.3x FD	10.31
231	0.3x FD	28
232	0.3x FD	28
233	0.3x FD	28
234	0.3x FD	28
235	0.3x FD	1
236	0.3x FD	20
237	0.3x FD	11.31
238	0.3x FD	28
239	0.3x FD	28
240	0.3x FD	11.31

## Sheet: Meadow - second dose
Test box No.	Treatment	Life time (days) knock down (1)			Day	Survival time [d]	A-2	P-2
82	0.3x FD	0.42			28	0	37	37
84	0.3x FD	13.31			28.5	0.5	37	34
86	0.3x FD	36			29	1	37	34
87	0.3x FD	36			30	2	37	33
92	0.3x FD	0.17			31	3	37	32
93	0.3x FD	36			32	4	37	32
97	0.3x FD	0.17			33	5	36	32
98	0.3x FD	36			34	6	36	32
100	0.3x FD	36			35	7	36	32
105	0.3x FD	0.42			36	8	36	32
107	0.3x FD	36			37	9	36	32
118	0.3x FD	36			38	10	36	32
120	0.3x FD	36			39	11	35	32
124	0.3x FD	36			40	12	35	32
130	0.3x FD	36			41	13	34	31
136	0.3x FD	36			42	14	34	30
149	0.3x FD	36			43	15	34	30
153	0.3x FD	36			44	16	34	30
155	0.3x FD	36			45	17	34	30
156	0.3x FD	36			46	18	34	30
174	0.3x FD	2.31			47	19	34	30
178	0.3x FD	36			48	20	34	30
181	0.3x FD	36			49	21	34	30
183	0.3x FD	14.31			50	22	34	30
185	0.3x FD	36			51	23	34	30
188	0.3x FD	36			52	24	34	30
198	0.3x FD	36			53	25	34	30
202	0.3x FD	36			54	26	34	30
203	0.3x FD	36			55	27	34	30
206	0.3x FD	36			56	28	34	30
218	0.3x FD	36			57	29	34	30
221	0.3x FD	36			58	30	34	30
229	0.3x FD	36			59	31	33	30
232	0.3x FD	36			60	32	33	30
234	0.3x FD	36			61	33	32	30
238	0.3x FD	36			62	34	32	30
239	0.3x FD	36			63	35	32	30
85	Acetone	36			64	36	32	30
96	Acetone	36
101	Acetone	31.31
103	Acetone	36
122	Acetone	36
123	Acetone	36
127	Acetone	36
129	Acetone	36
141	Acetone	36
144	Acetone	36
145	Acetone	36
147	Acetone	36
150	Acetone	36
151	Acetone	36
152	Acetone	36
154	Acetone	36
157	Acetone	36
175	Acetone	36
176	Acetone	36
180	Acetone	36
187	Acetone	36
190	Acetone	36
194	Acetone	13.31
196	Acetone	36
201	Acetone	36
204	Acetone	36
211	Acetone	36
212	Acetone	36
216	Acetone	36
217	Acetone	36
219	Acetone	36
222	Acetone	5.31
224	Acetone	11.31
225	Acetone	36
228	Acetone	36
231	Acetone	36
233	Acetone	36

## Sheet: Meadow - third dose
Test box No.	Treatment	Life time (days) knock down			Day	Survival time [d]	A-3	P-3
86	0.3x FD	25.31			64	0	15	15
87	0.3x FD	25.31			64.5	0.5	15	14
118	0.3x FD	25.31			65	1	15	14
120	0.3x FD	25.31			66	2	15	14
124	0.3x FD	25.31			67	3	15	14
130	0.3x FD	25.31			68	4	15	14
136	0.3x FD	25.31			69	5	15	14
149	0.3x FD	25.31			70	6	15	14
153	0.3x FD	25.31			71	7	15	14
155	0.3x FD	25.31			72	8	11	14
178	0.3x FD	25.31			73	9	11	14
198	0.3x FD	25.31			74	10	11	14
202	0.3x FD	0.5			75	11	11	14
232	0.3x FD	25.31			76	12	11	14
239	0.3x FD	25.31			77	13	11	14
93	Acetone	25.31			78	14	11	14
98	Acetone	25.31			79	15	11	14
100	Acetone	25.31			80	16	11	14
107	Acetone	25.31			81	17	11	14
156	Acetone	8.31			82	18	11	14
181	Acetone	25.31			83	19	11	14
185	Acetone	25.31			84	20	11	14
188	Acetone	25.31			85	21	11	14
203	Acetone	25.31			86	22	11	14
206	Acetone	8.31			87	23	11	14
218	Acetone	25.31			88	24	11	14
221	Acetone	8.31			89	25	11	14
229	Acetone	25.31
234	Acetone	25.31
238	Acetone	8.31
